# Supplementary material for: Dark ocean archaeal and bacterial chemoautotrophs drive vitamin B1 production in oxygen minimum zones
Source: ISME Commun. 2025 May 31;5(1):ycaf077. doi: 10.1093/ismeco/ycaf077 (PMC12236431; doi:10.1093/ismeco/ycaf077)
Supplement: ISMEcommun_SI_datasets_proof_30May2025 [file ismecommun_si_datasets_proof_30may2025.xlsx]

## Sheet: S1
Data S1.Contextual information of CTD profiles (conductivity, temperature, depth, oxygen, and salinity) collected at 42 hydrographic stations (Autumn 2018, and Spring 2019), as well as inorganic nutrient and TRC concentrations. Blank cells mean that the parameter was not measured.
Season/cruise	Date	Latitude [N˚]	Longitude [°W]	Station	Distance offshore	CAST	Depth [m]	T [C˚]	Salinity	SiO4 [µmol L⁻¹]	PO4 [µmol L⁻¹]	NO2 [µmol L⁻¹]	NO3+NO2 [µmol L⁻¹]	NO3 [µmol L⁻¹]	Oxygen [µmol kg⁻¹]	AmMP		B1		cHET		HET		HMP
					[km]											pM mean	pM stdv	pM mean	pM stdv	pM mean	pM stdv	pM mean	pM stdv	pM mean	pM stdv
Autumn 2018	2018-08-23	36.71	-123.24	67-70	145	CTD	2	17.7	33.262	1.66	0.42	0.08	0.11	0.03	234.57	7.62048	4.4455	57.0627	0.701918	38.3333	2.33697	21.5807	0.337162	0.951767	0.00265872
Autumn 2018	2018-08-23	36.71	-123.24	67-70	145	CTD	10	17.678	33.261	1.68	0.8	0.07	0.13	0.06	235.213
Autumn 2018	2018-08-23	36.71	-123.24	67-70	145	CTD	20	17.662	33.274	1.72	0.44	0.12	0.17	0.05	235.458
Autumn 2018	2018-08-23	36.71	-123.24	67-70	145	CTD	40	14.477	33.152	1.94	0.46	0.19	0.21	0.02	237.742
Autumn 2018	2018-08-23	36.71	-123.24	67-70	145	CTD	60	13.613	33.224	2.02	0.31	0.1	0.17	0.07	264.439	13.9544	2.86647	96.5302	6.13479	31.585	1.26696	1.11203	0.0789315	0.415915	0.0522432
Autumn 2018	2018-08-23	36.71	-123.24	67-70	145	CTD	80	12.397	33.255	2.87	0.78	0.5	2.3	1.8	255.551	5.85015	1.71189	17.255	0.0159891	14.2923	0.700017	18.0817	0.00124239	0.648219	0.00613698
Autumn 2018	2018-08-23	36.71	-123.24	67-70	145	CTD	100	11.132	33.354	5.89	1.04	0.26	7.79	7.53	214.563
Autumn 2018	2018-08-23	36.71	-123.24	67-70	145	CTD	120	10.145	33.504	11.76	1.4	0.14	15.96	15.82	118.055	8.54091	3.06436	54.8077	3.36481	14.3309	0.369472	7.43056	2.31234	0.501534	0.0711279
Autumn 2018	2018-08-23	36.71	-123.24	67-70	145	CTD	200	8.277	33.954	26.52	2.22	0.12	23.95	23.83	72.2	12.0103	2.78055	110.231	2.92085	25.8512	0.873333	22.0708	10.7681	1.03739	0.065616
Autumn 2018	2018-08-23	36.71	-123.24	67-70	145	CTD	700	4.821	34.364	16.25	3.44	0.28	42.83	42.55	9.40241	25.3649	6.80183	232.52	5.82616	29.5949	2.17504	1.44389	0.0461705	3.19028	0.612678
Autumn 2018	2018-08-23	36.71	-123.24	67-70	145	CTD	1250	3.289	34.511	112.42	3.21	0.11	42.81	42.7	28.3475	4.90218	0.436438	39.6656	0.492268	11.1225	0.588661	6.02922	0.920594	0.350262	0.0929386
Autumn 2018	2018-08-23	36.71	-123.24	67-70	145	CTD	2500	1.78	34.645	154.32	2.9	0.07	39.59	39.52	91.8342	6.02122	1.98531	47.7387	1.89851	8.9639	0.341595	0.342786	0.0690865	0.314518	0.0390514
Autumn 2018	2018-08-23			67-70	145	ROV	3510	1.5601	34.6732							6.06314	2.64411	27.6496	1.18613	5.89753	1.1168	9.08424	0.939373	0.475955	0.0155514
Autumn 2018	2018-08-23			67-70	145	ROV	3560	1.5467	34.6781							8.85337	0.411978	119.741	3.36981	27.9999	0.413399	1.02634	0.0255145	2.77813	0.102245
Autumn 2018	2018-08-22	36.41	-122.23	M2	72	CTD	2	15.921	33.445	1.63	0.68	0.14	0.38	0.24	255.085	5.22957	1.20997	31.2067	1.3987	17.67	0.736993	15.106	0.965881	0.530813	0.012484
Autumn 2018	2018-08-22	36.41	-122.23	M2	72	CTD	10	15.275	33.485	2.17	0.5	0.23	0.37	0.14	252.985
Autumn 2018	2018-08-22	36.41	-122.23	M2	72	CTD	20	14.978	33.528	3.31	0.51	0.15	1.15	1	259.703
Autumn 2018	2018-08-22	36.41	-122.23	M2	72	CTD	30	12.27	33.384	5.05	1.02	0.54	6.89	6.35	248.811
Autumn 2018	2018-08-22	36.41	-122.23	M2	72	CTD	40	12.339	33.539	7.59	1.26	0.75	10.28	9.53	218.124
Autumn 2018	2018-08-22	36.41	-122.23	M2	72	CTD	60	10.877	33.696	13.59	1.66	0.42	17.89	17.47	186.44
Autumn 2018	2018-08-22	36.41	-122.23	M2	72	CTD	100	10.015	33.809	18.35	1.96	0.37	18.2	17.83	137.485
Autumn 2018	2018-08-22	36.41	-122.23	M2	72	CTD	150	9.494	33.909	24.19	2.18	0.26	20.75	20.49	112.554
Spring 2019	2019-04-08	36.72	-123.29	67-70	145	CTD	5	13.733	32.825	2.47	0.39	0.09	0.33	0.24	255.142	4.79158	2.03779	18.2959	0.165558	14.9842	0.221454	4.53798	0.393999	1.12173	0.0202166
Spring 2019	2019-04-08	36.72	-123.29	67-70	145	CTD	20	13.577	33.175	2.21	0.49	0.07	0.18	0.11	262.326	5.13151	0.912309	18.1891	0.511662	20.8403	1.21613	4.70657	1.06914	1.12788	0.0207651
Spring 2019	2019-04-08	36.72	-123.29	67-70	145	CTD	40	12.199	33.17	3.5	0.62	0.44	1.13	0.69	260.771	8.87197	1.58963	22.2083	0.17522	25.177	0.361909	5.75592	0.00793639	1.5442	0.0403805
Spring 2019	2019-04-08	36.72	-123.29	67-70	145	CTD	80	10.974	33.474	10.75	1.4	0.09	13.4	13.31	195.438	7.88736	0.173503	22.0084	0.297306	6.93609	0.820292	3.85318	0.0234769	1.09488	0.014006
Spring 2019	2019-04-08	36.72	-123.29	67-70	145	CTD	100	9.736	33.688	12.04	1.53	0.09	13.33	13.24	117.439
Spring 2019	2019-04-08	36.72	-123.29	67-70	145	CTD	200	8.307	33.995	32.48	2.13	0.07	26.99	26.92	61.9391
Spring 2019	2019-04-08	36.72	-123.29	67-70	145	CTD	300	7.617	34.122	47.99	2.75	0.07	33.78	33.71	41.3087
Spring 2019	2019-04-08	36.72	-123.29	67-70	145	CTD	500	5.841	34.223	56.35	3.04	0.2	33.2	33	18.6959
Spring 2019	2019-04-08	36.72	-123.29	67-70	145	CTD	700	4.969	34.35	85.99	2.92	0.06	41.48	41.42	10.4524	5.25778	0.964033	25.1007	0.420194	19.3362	0.697716	1.61858	0.174512	1.09635	0.0106938
Spring 2019	2019-04-08	36.72	-123.29	67-70	145	CTD	1250	3.223	34.504	102.98	2.88	0.09	43.09	43	26.4601	4.90941	0.539327	14.0185	0.254504	5.55168	0.529992	2.20638	0.260949	1.2439	0.0122221
Spring 2019	2019-04-08	36.72	-123.29	67-70	145	CTD	1750	2.331	34.588	115.05	3.36	0.15	38.53	38.38	53.0421	3.8264	0.201314	10.5634	0.160677	3.05049	0.31953	3.44602	0.804886	0.898072	0.00103919
Spring 2019	2019-04-08	36.72	-123.29	67-70	145	CTD	2500	1.749	34.6527	101.04	2.93	0.06	37.62	37.56	94.1591	4.4828	0.482496	11.2632	0.263299	5.85154	0.371955	3.00592	0.14453	0.883029	0.0122753
Spring 2019	2019-04-11	36.44	-122.128	M1	21	CTD	5	11.422	33.479	12.28	1.45	0.28	11.86	11.58	229.405	4.61497	1.38385	15.4294	0.592144	13.5132	1.60693	5.07258	0.216848	1.03855	0.0285797
Spring 2019	2019-04-11	36.44	-122.128	M1	21	CTD	10	11.303	33.483	12.06	1.39	0.25	11.69	11.44	229.928
Spring 2019	2019-04-11	36.44	-122.128	M1	21	CTD	20	11.354	33.504	11.2	1.34	0.23	10.21	9.98	204.474
Spring 2019	2019-04-11	36.44	-122.128	M1	21	CTD	30	11.174	33.562	11.58	1.41	0.25	10.62	10.37	205.35
Spring 2019	2019-04-11	36.44	-122.128	M1	21	CTD	200	7.927	34.123	49.41	2.73	0.14	31.86	31.72	61.9391	8.6331	0.736937	17.1485	0.152895	7.1097	0.173976	3.73363	0.0367455	1.32852	0.0141174
Spring 2019	2019-04-11	36.44	-122.128	M1	21	CTD	500	5.776	34.291	66.15	3	0.13	30.9	30.77	18.6959
Spring 2019	2019-04-11	36.44	-122.128	M1	21	CTD	700	4.86	34.351	102.65	3.36	0.1	41.62	41.52	12.5482	5.82391	0.869295	17.3028	0.514224	15.0543	1.40606	3.15159	0.134725	1.08234	0.00309054
Spring 2019	2019-04-11	36.44	-122.128	M1	21	CTD	900	4.227	34.414	110.21	3.3	0.1	37.02	36.92	22.3819	n.d.		16.0818	0.306519	8.82918	0.588353	3.67271	0.112761	1.03548	0.0378714

## Sheet: S2
Data S2. Summary of seven metagenomic data sets collected during FSEL18 (autumn) and Sp19 (spring) cruises.
Sample ID	Bp	Pf cluster	Q30	Average quality	Barcode	Season	Date	Station	Cast nr.	Depth [m]	Volume [L]	Untrimmed R1	Untrimmed R2	Quality controlled paired-end reads	Trimmed unpaired	Contigs	Total bp	Average contig length [bp]	n50	Number assembly 5k	Bp assembly 5k	Protein assembly 5k	Number of bins <5 contamination	BioSample accessions:
FSEL18_2m	17396400000	57604100	89.86	35.17	ACTTGTTATC+GAACTTCCTT	Autumn 2018	2018-08-23	67-70	4	2	40	57604100	57604100	41255400	14489600	4838690	2816750000	582	623	18689	192648000	197392	104	SAMN46051799
FSEL18_60m	18761500000	62124300	90.33	35.27	CAATTCTCAC+AAGCATCTTG	Autumn 2018	2018-08-23	67-70	4	60	40	62124300	62124300	45432200	14618700	3187720	1500440000	470	480	8689	88046600	91429	69	SAMN46051800
FSEL18_700m	19887800000	65853500	90.59	35.33	AAGCGCGCTT+CACCTGTTGC	Autumn 2018	2018-08-23	67-70	6	700	40	65853500	65853500	50141600	13465900	5906990	3093850000	523	541	17987	180379000	180065	103	SAMN46051801
FSEL18_1250m	17234200000	57066800	91.3	35.46	CCGCGTATAG+GATCAAGGCA	Autumn 2018	2018-08-23	67-70	5	1250	50	57066800	57066800	44206000	10984000	3449430	2014710000	584	628	18877	225730000	225026	113	SAMN46051802
FSEL18_2500m	15790600000	52286700	90.73	35.35	AGGTATGGCG+TGGCGCGAAC	Autumn 2018	2018-08-23	67-70	6	2500	50	52286700	52286700	39519700	10835600	3090550	1810130000	585	630	17269	216102000	215481	107	SAMN46051803
Sp19_700m	17358500000	57478600	90.62	35.31	CAGCAATCGT+CGTTATTCTA	Spring 2019	2019-04-08	67-70	3	700	75	57478600	57478600	42718500	12689900	5455710	2728950000	500	521	12470	117552000	118170	87	SAMN46051804
Sp19_2000m	20321800000	67290600	87.82	34.69	ATTGGCTTCT+TGACAATGTC	Spring 2019	2019-04-08	67-70	5	2000	56	67290600	67290600	47116600	17040700	3206490	1911320000	596	616	15577	170319000	160493	76	SAMN46051805

## Sheet: S3
Data S3. Metagenome Assembled Genomes (MAGs) assembled from ENP metagenomes before dereplication. Bin taxonomy was estimated using gtdb-Tk (v.1.0.2) with default settings and gtdb version 2.14.1 as the reference database. Completeness and contamination estimates were computed using CheckM (v.1.1.3).
Sample_ID (cruise_cast_depth)	MAG	Quality	Classification GTDB	Marker_lineage	UID	Genomes	Markers	Marker_sets	Completeness	Contamination	Strain heterogeneity	Fastani_reference	Fastani_reference_radius	Fastani_taxonomy	Fastani_ani	Fastani_af	Closest_placement_reference	Closest_placement_radius	Closest_placement_taxonomy	Closest_placement_ani	Closest_placement_af	pplacer_taxonomy	Classification_method	Note	Other_related_references	msa_percent
Autumn 18_C6_700m	Bin.92	LQ	d__Archaea;p__Thermoplasmatota;c__Poseidoniia;o__MGIII;f__CG-Epi1;g__CG-Epi1;s__	p__Euryarchaeota	(UID3)	148	188	125	14.95	0	0	N/A	N/A	N/A	N/A	N/A	GCA_002506485.1	95	d__Archaea;p__Thermoplasmatota;c__Poseidoniia;o__MGIII;f__CG-Epi1;g__CG-Epi1;s__CG-Epi1 sp002506485	78.95	0.3	d__Archaea;p__Thermoplasmatota;c__Poseidoniia;o__MGIII;f__CG-Epi1;g__CG-Epi1;s__	taxonomic classification defined by topology and ANI	N/A	GCA_002718915.1, s__CG-Epi1 sp002718915, 95.0, 78.6, 0.31; GCA_001875345.1, s__CG-Epi1 sp001875345, 95.0, 77.95, 0.33; GCA_002724775.1, s__CG-Epi1 sp002724775, 95.0, 77.18, 0.2; GCA_002497685.1, s__CG-Epi1 sp002497685, 95.0, 77.04, 0.15; GCA_001875365.1, s__CG-Epi1 sp001875365, 95.0, 76.78, 0.19	20.26
Autumn 18_C6_700m	Bin.94	LQ	d__Archaea;p__Thermoplasmatota;c__Poseidoniia;o__MGIII;f__CG-Epi1;g__UBA8886;s__UBA8886 sp002731905	p__Euryarchaeota	(UID3)	148	188	125	32.42	0	0	GCA_002731905.1	95	d__Archaea;p__Thermoplasmatota;c__Poseidoniia;o__MGIII;f__CG-Epi1;g__UBA8886;s__UBA8886 sp002731905	97.83	0.79	GCA_002731905.1	95	d__Archaea;p__Thermoplasmatota;c__Poseidoniia;o__MGIII;f__CG-Epi1;g__UBA8886;s__UBA8886 sp002731905	97.83	0.79	d__Archaea;p__Thermoplasmatota;c__Poseidoniia;o__MGIII;f__CG-Epi1;g__UBA8886;s__	taxonomic classification defined by topology and ANI	topological placement and ANI have congruent species assignments	GCA_002687355.1, s__UBA8886 sp002687355, 95.0, 91.42, 0.76; GCA_002731655.1, s__UBA8886 sp002731655, 95.0, 82.12, 0.47; GCA_002509165.1, s__UBA8886 sp002509165, 95.0, 80.33, 0.63; GCA_003193815.1, s__UBA8886 sp003193815, 95.0, 80.12, 0.55	35.01
Autumn 18_C5_1250m	Bin.125	LQ	d__Archaea;p__Thermoplasmatota;c__Poseidoniia;o__MGIII;f__CG-Epi1;g__UBA8886;s__UBA8886 sp003193815	k__Archaea	(UID2)	207	149	107	15.42	0	0	GCA_003193815.1	95	d__Archaea;p__Thermoplasmatota;c__Poseidoniia;o__MGIII;f__CG-Epi1;g__UBA8886;s__UBA8886 sp003193815	97.23	0.72	GCA_003193815.1	95	d__Archaea;p__Thermoplasmatota;c__Poseidoniia;o__MGIII;f__CG-Epi1;g__UBA8886;s__UBA8886 sp003193815	97.23	0.72	d__Archaea;p__Thermoplasmatota;c__Poseidoniia;o__MGIII;f__CG-Epi1;g__UBA8886;s__	taxonomic classification defined by topology and ANI	topological placement and ANI have congruent species assignments	GCA_002731655.1, s__UBA8886 sp002731655, 95.0, 93.73, 0.72; GCA_002509165.1, s__UBA8886 sp002509165, 95.0, 91.09, 0.84; GCA_002731905.1, s__UBA8886 sp002731905, 95.0, 80.2, 0.53; GCA_002687355.1, s__UBA8886 sp002687355, 95.0, 80.06, 0.56	15.96
Autumn 18_C5_1250m	Bin.85	LQ	d__Archaea;p__Thermoplasmatota;c__Poseidoniia;o__Poseidoniales;f__Poseidoniaceae;g__;s__	p__Euryarchaeota	(UID3)	148	188	125	43.36	0	0	N/A	N/A	N/A	N/A	N/A	N/A	N/A	N/A	N/A	N/A	d__Archaea;p__Thermoplasmatota;c__Poseidoniia;o__Poseidoniales;f__Poseidoniaceae;g__;s__	taxonomic novelty determined using RED	N/A	N/A	34
Spring 19_C5_2000m	Bin.19	LQ	d__Archaea;p__Thermoplasmatota;c__Poseidoniia;o__Poseidoniales;f__Poseidoniaceae;g__MGIIa-L1;s__	p__Euryarchaeota	(UID3)	148	188	125	42.71	0	0	N/A	N/A	N/A	N/A	N/A	GCA_002499015.1	95	d__Archaea;p__Thermoplasmatota;c__Poseidoniia;o__Poseidoniales;f__Poseidoniaceae;g__MGIIa-L1;s__MGIIa-L1 sp002499015	81.59	0.8	d__Archaea;p__Thermoplasmatota;c__Poseidoniia;o__Poseidoniales;f__Poseidoniaceae;g__MGIIa-L1;s__	taxonomic classification defined by topology and ANI	N/A	GCA_002506275.1, s__MGIIa-L1 sp002506275, 95.0, 78.2, 0.06; GCA_002172355.2, s__MGIIa-L1 sp002172355, 95.0, 77.7, 0.09; GCA_002502605.1, s__MGIIa-L1 sp002502605, 95.0, 77.38, 0.05; GCA_002495535.1, s__MGIIa-L1 sp002495535, 95.0, 77.34, 0.06; GCA_002729095.1, s__MGIIa-L1 sp002729095, 95.0, 77.28, 0.08; GCA_002499705.1, s__MGIIa-L1 sp002499705, 95.0, 77.04, 0.09; GCA_002170315.2, s__MGIIa-L1 sp0021…	38.08
Autumn 18_C5_1250m	Bin.46	LQ	d__Archaea;p__Thermoplasmatota;c__Poseidoniia;o__Poseidoniales;f__Poseidoniaceae;g__MGIIa-L1;s__	p__Euryarchaeota	(UID3)	148	188	125	35.82	1.76	25	N/A	N/A	N/A	N/A	N/A	GCA_002499015.1	95	d__Archaea;p__Thermoplasmatota;c__Poseidoniia;o__Poseidoniales;f__Poseidoniaceae;g__MGIIa-L1;s__MGIIa-L1 sp002499015	81.81	0.35	d__Archaea;p__Thermoplasmatota;c__Poseidoniia;o__Poseidoniales;f__Poseidoniaceae;g__MGIIa-L1;s__	taxonomic classification defined by topology and ANI	N/A	GCA_002506275.1, s__MGIIa-L1 sp002506275, 95.0, 78.15, 0.03; GCA_002502605.1, s__MGIIa-L1 sp002502605, 95.0, 77.48, 0.02; GCA_002499705.1, s__MGIIa-L1 sp002499705, 95.0, 77.48, 0.05; GCA_002697705.1, s__MGIIa-L1 sp002697705, 95.0, 77.36, 0.03; GCA_002499545.1, s__MGIIa-L1 sp002499545, 95.0, 77.34, 0.04; GCA_000246735.1, s__MGIIa-L1 sp000246735, 95.0, 77.28, 0.05; GCA_002170315.2, s__MGIIa-L1 sp00…	39.81
Autumn 18_C4_60m	Bin.23	LQ	d__Archaea;p__Thermoplasmatota;c__Poseidoniia;o__Poseidoniales;f__Poseidoniaceae;g__MGIIa-L1;s__	p__Euryarchaeota	(UID3)	148	188	125	28	0	0	N/A	N/A	N/A	N/A	N/A	GCA_013329925.1	95	d__Archaea;p__Thermoplasmatota;c__Poseidoniia;o__Poseidoniales;f__Poseidoniaceae;g__MGIIa-L1;s__MGIIa-L1 sp8734u	93.51	0.74	d__Archaea;p__Thermoplasmatota;c__Poseidoniia;o__Poseidoniales;f__Poseidoniaceae;g__MGIIa-L1;s__	taxonomic classification defined by topology and ANI	N/A	GCA_002688825.1, s__MGIIa-L1 sp002688825, 95.0, 89.92, 0.53; GCA_002726395.1, s__MGIIa-L1 sp002726395, 95.0, 86.62, 0.82; GCA_013329295.1, s__MGIIa-L1 sp9596u, 95.0, 78.19, 0.32; GCA_002505355.1, s__MGIIa-L1 sp002505355, 95.0, 77.85, 0.21; GCA_002697705.1, s__MGIIa-L1 sp002697705, 95.0, 77.8, 0.22; GCA_003602575.1, s__MGIIa-L1 sp003602575, 95.0, 77.57, 0.32; GCA_002496955.1, s__MGIIa-L1 sp0024969…	25.47
Autumn 18_C4_60m	Bin.29	LQ	d__Archaea;p__Thermoplasmatota;c__Poseidoniia;o__Poseidoniales;f__Poseidoniaceae;g__MGIIa-L1;s__	p__Euryarchaeota	(UID3)	148	188	125	21.57	1.6	100	N/A	N/A	N/A	N/A	N/A	GCA_013330285.1	95	d__Archaea;p__Thermoplasmatota;c__Poseidoniia;o__Poseidoniales;f__Poseidoniaceae;g__MGIIa-L1;s__MGIIa-L1 sp8160u	86.41	0.64	d__Archaea;p__Thermoplasmatota;c__Poseidoniia;o__Poseidoniales;f__Poseidoniaceae;g__MGIIa-L1;s__	taxonomic classification defined by topology and ANI	N/A	GCA_000246735.1, s__MGIIa-L1 sp000246735, 95.0, 79.04, 0.56; GCA_002495535.1, s__MGIIa-L1 sp002495535, 95.0, 78.78, 0.39; GCA_013329255.1, s__MGIIa-L1 sp9513u, 95.0, 78.68, 0.4; GCA_013329865.1, s__MGIIa-L1 sp8725u, 95.0, 78.63, 0.04; GCA_003602645.1, s__MGIIa-L1 sp003602645, 95.0, 78.57, 0.31; GCA_002502605.1, s__MGIIa-L1 sp002502605, 95.0, 78.45, 0.37; GCA_003602605.1, s__MGIIa-L1 sp003602605, …	20.2
Autumn 18_C4_60m	Bin.70	LQ	d__Archaea;p__Thermoplasmatota;c__Poseidoniia;o__Poseidoniales;f__Poseidoniaceae;g__MGIIa-L1;s__	k__Archaea	(UID2)	207	149	107	20.56	0	0	N/A	N/A	N/A	N/A	N/A	GCA_013329925.1	95	d__Archaea;p__Thermoplasmatota;c__Poseidoniia;o__Poseidoniales;f__Poseidoniaceae;g__MGIIa-L1;s__MGIIa-L1 sp8734u	93.86	0.74	d__Archaea;p__Thermoplasmatota;c__Poseidoniia;o__Poseidoniales;f__Poseidoniaceae;g__MGIIa-L1;s__	taxonomic classification defined by topology and ANI	N/A	GCA_002688825.1, s__MGIIa-L1 sp002688825, 95.0, 88.47, 0.53; GCA_002726395.1, s__MGIIa-L1 sp002726395, 95.0, 87.42, 0.79; GCA_002721085.1, s__MGIIa-L1 sp002721085, 95.0, 78.13, 0.12; GCA_013329295.1, s__MGIIa-L1 sp9596u, 95.0, 77.75, 0.23; GCA_013329355.1, s__MGIIa-L1 sp9354u, 95.0, 77.67, 0.15; GCA_002506025.1, s__MGIIa-L1 sp002506025, 95.0, 77.36, 0.15; GCA_002499545.1, s__MGIIa-L1 sp002499545,…	15.91
Autumn 18_C4_2m	Bin.128	MQ	d__Archaea;p__Thermoplasmatota;c__Poseidoniia;o__Poseidoniales;f__Poseidoniaceae;g__MGIIa-L1;s__MGIIa-L1 sp8160u	p__Euryarchaeota	(UID3)	148	188	125	73.33	0	0	GCA_013330285.1	95	d__Archaea;p__Thermoplasmatota;c__Poseidoniia;o__Poseidoniales;f__Poseidoniaceae;g__MGIIa-L1;s__MGIIa-L1 sp8160u	96.71	0.82	GCA_013330285.1	95	d__Archaea;p__Thermoplasmatota;c__Poseidoniia;o__Poseidoniales;f__Poseidoniaceae;g__MGIIa-L1;s__MGIIa-L1 sp8160u	96.71	0.82	d__Archaea;p__Thermoplasmatota;c__Poseidoniia;o__Poseidoniales;f__Poseidoniaceae;g__MGIIa-L1;s__	taxonomic classification defined by topology and ANI	topological placement and ANI have congruent species assignments	GCA_000246735.1, s__MGIIa-L1 sp000246735, 95.0, 79.66, 0.55; GCA_002502605.1, s__MGIIa-L1 sp002502605, 95.0, 79.46, 0.4; GCA_002495535.1, s__MGIIa-L1 sp002495535, 95.0, 79.33, 0.41; GCA_013329255.1, s__MGIIa-L1 sp9513u, 95.0, 79.28, 0.39; GCA_003602645.1, s__MGIIa-L1 sp003602645, 95.0, 78.54, 0.39; GCA_002687075.1, s__MGIIa-L1 sp002687075, 95.0, 77.74, 0.17; GCA_002499545.1, s__MGIIa-L1 sp0024995…	61.24
Autumn 18_C4_2m	Bin.110	MQ	d__Archaea;p__Thermoplasmatota;c__Poseidoniia;o__Poseidoniales;f__Poseidoniaceae;g__MGIIa-L2;s__MGIIa-L2 sp002171315	p__Euryarchaeota	(UID3)	148	188	125	65.73	0.06	100	GCA_002171315.2	95	d__Archaea;p__Thermoplasmatota;c__Poseidoniia;o__Poseidoniales;f__Poseidoniaceae;g__MGIIa-L2;s__MGIIa-L2 sp002171315	95.39	0.77	GCA_002171315.2	95	d__Archaea;p__Thermoplasmatota;c__Poseidoniia;o__Poseidoniales;f__Poseidoniaceae;g__MGIIa-L2;s__MGIIa-L2 sp002171315	95.39	0.77	d__Archaea;p__Thermoplasmatota;c__Poseidoniia;o__Poseidoniales;f__Poseidoniaceae;g__MGIIa-L2;s__	taxonomic classification defined by topology and ANI	topological placement and ANI have congruent species assignments	GCA_002496635.1, s__MGIIa-L2 sp002496635, 95.0, 93.69, 0.76; GCA_003602665.1, s__MGIIa-L2 sp003602665, 95.0, 82.63, 0.68; GCA_002722615.1, s__MGIIa-L2 sp002722615, 95.0, 77.85, 0.27; GCA_002719815.1, s__MGIIa-L2 sp002719815, 95.0, 77.6, 0.19; GCA_002692685.1, s__MGIIa-L2 sp002692685, 95.0, 77.51, 0.18; GCA_002499195.1, s__MGIIa-L2 sp002499195, 95.0, 77.28, 0.27; GCA_002698145.1, s__MGIIa-L2 sp002…	51.8
Autumn 18_C4_2m	Bin.93	LQ	d__Archaea;p__Thermoplasmatota;c__Poseidoniia;o__Poseidoniales;f__Poseidoniaceae;g__Poseidonia;s__	p__Euryarchaeota	(UID3)	148	188	125	46.37	0	0	N/A	N/A	N/A	N/A	N/A	GCA_002704515.1	95	d__Archaea;p__Thermoplasmatota;c__Poseidoniia;o__Poseidoniales;f__Poseidoniaceae;g__Poseidonia;s__Poseidonia sp002704515	92.53	0.76	d__Archaea;p__Thermoplasmatota;c__Poseidoniia;o__Poseidoniales;f__Poseidoniaceae;g__Poseidonia;s__	taxonomic classification defined by topology and ANI	N/A	GCA_013330155.1, s__Poseidonia sp8339u, 95.0, 88.99, 0.68; GCA_002714305.1, s__Poseidonia sp002714305, 95.0, 86.38, 0.71; GCA_002502295.1, s__Poseidonia sp002502295, 95.0, 80.7, 0.73; GCA_002495645.1, s__Poseidonia sp002495645, 95.0, 78.54, 0.41; GCA_002725275.1, s__Poseidonia sp002725275, 95.0, 78.42, 0.42; GCA_002497765.1, s__Poseidonia sp002497765, 95.0, 78.31, 0.51; GCA_002689105.1, s__Poseid…	37.65
Autumn 18_C4_60m	Bin.80	LQ	d__Archaea;p__Thermoplasmatota;c__Poseidoniia;o__Poseidoniales;f__Poseidoniaceae;g__Poseidonia;s__	k__Archaea	(UID2)	207	149	107	38.63	0	0	N/A	N/A	N/A	N/A	N/A	GCA_002722695.1	95	d__Archaea;p__Thermoplasmatota;c__Poseidoniia;o__Poseidoniales;f__Poseidoniaceae;g__Poseidonia;s__Poseidonia sp002722695	85.36	0.73	d__Archaea;p__Thermoplasmatota;c__Poseidoniia;o__Poseidoniales;f__Poseidoniaceae;g__Poseidonia;s__	taxonomic classification defined by topology and ANI	N/A	GCA_002694525.1, s__Poseidonia sp002694525, 95.0, 80.53, 0.61; GCA_002725275.1, s__Poseidonia sp002725275, 95.0, 79.06, 0.39; GCA_002704515.1, s__Poseidonia sp002704515, 95.0, 78.72, 0.37; GCA_002714305.1, s__Poseidonia sp002714305, 95.0, 78.65, 0.37; GCA_002497765.1, s__Poseidonia sp002497765, 95.0, 78.38, 0.48; GCA_013330155.1, s__Poseidonia sp8339u, 95.0, 78.28, 0.28; GCA_002689105.1, s__Posei…	30.87
Autumn 18_C4_60m	Bin.58	LQ	d__Archaea;p__Thermoplasmatota;c__Poseidoniia;o__Poseidoniales;f__Poseidoniaceae;g__Poseidonia;s__	p__Euryarchaeota	(UID3)	148	188	125	25.17	0	0	N/A	N/A	N/A	N/A	N/A	GCA_002704515.1	95	d__Archaea;p__Thermoplasmatota;c__Poseidoniia;o__Poseidoniales;f__Poseidoniaceae;g__Poseidonia;s__Poseidonia sp002704515	92.62	0.75	d__Archaea;p__Thermoplasmatota;c__Poseidoniia;o__Poseidoniales;f__Poseidoniaceae;g__Poseidonia;s__	taxonomic classification defined by topology and ANI	N/A	GCA_013330155.1, s__Poseidonia sp8339u, 95.0, 89.45, 0.56; GCA_002714305.1, s__Poseidonia sp002714305, 95.0, 87.24, 0.7; GCA_002502295.1, s__Poseidonia sp002502295, 95.0, 81.23, 0.74; GCA_002495645.1, s__Poseidonia sp002495645, 95.0, 78.7, 0.44; GCA_002722695.1, s__Poseidonia sp002722695, 95.0, 78.45, 0.35; GCA_002689105.1, s__Poseidonia sp002689105, 95.0, 78.44, 0.41; GCA_002725275.1, s__Poseido…	23.2
Autumn 18_C5_1250m	Bin.34	MQ	d__Archaea;p__Thermoplasmatota;c__Poseidoniia;o__Poseidoniales;f__Poseidoniaceae;g__UBA60;s__UBA60 sp002503395	p__Euryarchaeota	(UID3)	148	188	125	55.72	0.8	100	GCA_002503395.1	95	d__Archaea;p__Thermoplasmatota;c__Poseidoniia;o__Poseidoniales;f__Poseidoniaceae;g__UBA60;s__UBA60 sp002503395	95.91	0.9	GCA_002503395.1	95	d__Archaea;p__Thermoplasmatota;c__Poseidoniia;o__Poseidoniales;f__Poseidoniaceae;g__UBA60;s__UBA60 sp002503395	95.91	0.9	d__Archaea;p__Thermoplasmatota;c__Poseidoniia;o__Poseidoniales;f__Poseidoniaceae;g__;s__	taxonomic classification defined by topology and ANI	topological placement and ANI have congruent species assignments	N/A	54.51
Autumn 18_C6_2500m	Bin.46	MQ	d__Archaea;p__Thermoplasmatota;c__Poseidoniia;o__Poseidoniales;f__Poseidoniaceae;g__UBA60;s__UBA60 sp002503395	p__Euryarchaeota	(UID3)	148	188	125	51.14	0.84	50	GCA_002503395.1	95	d__Archaea;p__Thermoplasmatota;c__Poseidoniia;o__Poseidoniales;f__Poseidoniaceae;g__UBA60;s__UBA60 sp002503395	96.07	0.91	GCA_002503395.1	95	d__Archaea;p__Thermoplasmatota;c__Poseidoniia;o__Poseidoniales;f__Poseidoniaceae;g__UBA60;s__UBA60 sp002503395	96.07	0.91	d__Archaea;p__Thermoplasmatota;c__Poseidoniia;o__Poseidoniales;f__Poseidoniaceae;g__;s__	taxonomic classification defined by topology and ANI	topological placement and ANI have congruent species assignments	N/A	43.58
Autumn 18_C4_2m	Bin.81	LQ	d__Archaea;p__Thermoplasmatota;c__Poseidoniia;o__Poseidoniales;f__Thalassarchaeaceae;g__MGIIb-N2;s__MGIIb-N2 sp002502625	k__Archaea	(UID2)	207	149	107	36.7	0	0	GCA_002502625.1	95	d__Archaea;p__Thermoplasmatota;c__Poseidoniia;o__Poseidoniales;f__Thalassarchaeaceae;g__MGIIb-N2;s__MGIIb-N2 sp002502625	97.58	0.93	GCA_002502625.1	95	d__Archaea;p__Thermoplasmatota;c__Poseidoniia;o__Poseidoniales;f__Thalassarchaeaceae;g__MGIIb-N2;s__MGIIb-N2 sp002502625	97.58	0.93	d__Archaea;p__Thermoplasmatota;c__Poseidoniia;o__Poseidoniales;f__Thalassarchaeaceae;g__MGIIb-N2;s__	taxonomic classification defined by topology and ANI	topological placement and ANI have congruent species assignments	GCA_002708015.1, s__MGIIb-N2 sp002708015, 95.0, 90.73, 0.76; GCA_002702985.1, s__MGIIb-N2 sp002702985, 95.0, 89.83, 0.74; GCA_002697105.1, s__MGIIb-N2 sp002697105, 95.0, 88.02, 0.72; GCA_002503045.1, s__MGIIb-N2 sp002503045, 95.0, 80.74, 0.53; GCA_002708695.1, s__MGIIb-N2 sp002708695, 95.0, 80.72, 0.67; GCA_002503665.1, s__MGIIb-N2 sp002503665, 95.0, 79.52, 0.34; GCA_002718215.1, s__MGIIb-N2 sp00…	34.62
Spring 19_C5_2000m	Bin.6	MQ	d__Archaea;p__Thermoplasmatota;c__Poseidoniia;o__Poseidoniales;f__Thalassarchaeaceae;g__MGIIb-O1;s__MGIIb-O1 sp002498525	p__Euryarchaeota	(UID3)	148	188	125	68.13	0	0	GCA_002498525.1	95	d__Archaea;p__Thermoplasmatota;c__Poseidoniia;o__Poseidoniales;f__Thalassarchaeaceae;g__MGIIb-O1;s__MGIIb-O1 sp002498525	97.98	0.95	GCA_002498525.1	95	d__Archaea;p__Thermoplasmatota;c__Poseidoniia;o__Poseidoniales;f__Thalassarchaeaceae;g__MGIIb-O1;s__MGIIb-O1 sp002498525	97.98	0.95	d__Archaea;p__Thermoplasmatota;c__Poseidoniia;o__Poseidoniales;f__Thalassarchaeaceae;g__MGIIb-O1;s__	taxonomic classification defined by topology and ANI	topological placement and ANI have congruent species assignments	GCA_013329905.1, s__MGIIb-O1 sp8684u, 95.0, 77.85, 0.32; GCA_002457555.1, s__MGIIb-O1 sp002457555, 95.0, 77.62, 0.08; GCA_013330385.1, s__MGIIb-O1 sp12570u, 95.0, 77.44, 0.08; GCA_002497895.1, s__MGIIb-O1 sp002497895, 95.0, 77.35, 0.27; GCA_002685415.1, s__MGIIb-O1 sp002685415, 95.0, 77.17, 0.1; GCA_002457595.1, s__MGIIb-O1 sp002457595, 95.0, 77.02, 0.1; GCA_002502175.1, s__MGIIb-O1 sp002502175, …	68.42
Autumn 18_C6_2500m	Bin.66	MQ	d__Archaea;p__Thermoplasmatota;c__Poseidoniia;o__Poseidoniales;f__Thalassarchaeaceae;g__MGIIb-O1;s__MGIIb-O1 sp002498525	p__Euryarchaeota	(UID3)	148	188	125	64.13	0	0	GCA_002498525.1	95	d__Archaea;p__Thermoplasmatota;c__Poseidoniia;o__Poseidoniales;f__Thalassarchaeaceae;g__MGIIb-O1;s__MGIIb-O1 sp002498525	98.06	0.97	GCA_002498525.1	95	d__Archaea;p__Thermoplasmatota;c__Poseidoniia;o__Poseidoniales;f__Thalassarchaeaceae;g__MGIIb-O1;s__MGIIb-O1 sp002498525	98.06	0.97	d__Archaea;p__Thermoplasmatota;c__Poseidoniia;o__Poseidoniales;f__Thalassarchaeaceae;g__MGIIb-O1;s__	taxonomic classification defined by topology and ANI	topological placement and ANI have congruent species assignments	GCA_002457595.1, s__MGIIb-O1 sp002457595, 95.0, 77.91, 0.11; GCA_013329905.1, s__MGIIb-O1 sp8684u, 95.0, 77.84, 0.33; GCA_013330385.1, s__MGIIb-O1 sp12570u, 95.0, 77.38, 0.07; GCA_002497895.1, s__MGIIb-O1 sp002497895, 95.0, 77.38, 0.27; GCA_002457555.1, s__MGIIb-O1 sp002457555, 95.0, 77.27, 0.08; GCA_002685415.1, s__MGIIb-O1 sp002685415, 95.0, 77.2, 0.08; GCA_002502175.1, s__MGIIb-O1 sp002502175,…	58.18
Autumn 18_C5_1250m	Bin.79	MQ	d__Archaea;p__Thermoplasmatota;c__Poseidoniia;o__Poseidoniales;f__Thalassarchaeaceae;g__MGIIb-O1;s__MGIIb-O1 sp002498525	p__Euryarchaeota	(UID3)	148	188	125	63.6	0	0	GCA_002498525.1	95	d__Archaea;p__Thermoplasmatota;c__Poseidoniia;o__Poseidoniales;f__Thalassarchaeaceae;g__MGIIb-O1;s__MGIIb-O1 sp002498525	97.92	0.97	GCA_002498525.1	95	d__Archaea;p__Thermoplasmatota;c__Poseidoniia;o__Poseidoniales;f__Thalassarchaeaceae;g__MGIIb-O1;s__MGIIb-O1 sp002498525	97.92	0.97	d__Archaea;p__Thermoplasmatota;c__Poseidoniia;o__Poseidoniales;f__Thalassarchaeaceae;g__MGIIb-O1;s__	taxonomic classification defined by topology and ANI	topological placement and ANI have congruent species assignments	GCA_013329905.1, s__MGIIb-O1 sp8684u, 95.0, 78.03, 0.32; GCA_002497895.1, s__MGIIb-O1 sp002497895, 95.0, 77.55, 0.28; GCA_002457595.1, s__MGIIb-O1 sp002457595, 95.0, 77.47, 0.1; GCA_013330385.1, s__MGIIb-O1 sp12570u, 95.0, 77.37, 0.07; GCA_002457555.1, s__MGIIb-O1 sp002457555, 95.0, 76.99, 0.08; GCA_002502175.1, s__MGIIb-O1 sp002502175, 95.0, 76.94, 0.09; GCA_002685415.1, s__MGIIb-O1 sp002685415,…	61.01
Autumn 18_C4_2m	Bin.50	MQ	d__Archaea;p__Thermoplasmatota;c__Poseidoniia;o__Poseidoniales;f__Thalassarchaeaceae;g__MGIIb-O2;s__	p__Euryarchaeota	(UID3)	148	188	125	68.31	0.7	0	N/A	N/A	N/A	N/A	N/A	GCA_002494975.1	95	d__Archaea;p__Thermoplasmatota;c__Poseidoniia;o__Poseidoniales;f__Thalassarchaeaceae;g__MGIIb-O2;s__MGIIb-O2 sp002494975	91.11	0.69	d__Archaea;p__Thermoplasmatota;c__Poseidoniia;o__Poseidoniales;f__Thalassarchaeaceae;g__MGIIb-O2;s__	taxonomic classification defined by topology and ANI	N/A	GCA_002498985.1, s__MGIIb-O2 sp002498985, 95.0, 78.79, 0.35; GCA_002685315.1, s__MGIIb-O2 sp002685315, 95.0, 78.63, 0.33; GCA_002495525.1, s__MGIIb-O2 sp002495525, 95.0, 78.6, 0.38; GCA_002730775.1, s__MGIIb-O2 sp002730775, 95.0, 78.54, 0.3; GCA_002504905.1, s__MGIIb-O2 sp002504905, 95.0, 78.23, 0.38; GCA_002686525.1, s__MGIIb-O2 sp002686525, 95.0, 78.17, 0.31; GCA_002497245.1, s__MGIIb-O2 sp0024…	54.92
Autumn 18_C4_2m	Bin.15	MQ	d__Archaea;p__Thermoplasmatota;c__Poseidoniia;o__Poseidoniales;f__Thalassarchaeaceae;g__MGIIb-O2;s__MGIIb-O2 sp002495525	p__Euryarchaeota	(UID3)	148	188	125	73.07	0	0	GCA_002495525.1	95	d__Archaea;p__Thermoplasmatota;c__Poseidoniia;o__Poseidoniales;f__Thalassarchaeaceae;g__MGIIb-O2;s__MGIIb-O2 sp002495525	98.3	0.86	GCA_002495525.1	95	d__Archaea;p__Thermoplasmatota;c__Poseidoniia;o__Poseidoniales;f__Thalassarchaeaceae;g__MGIIb-O2;s__MGIIb-O2 sp002495525	98.3	0.86	d__Archaea;p__Thermoplasmatota;c__Poseidoniia;o__Poseidoniales;f__Thalassarchaeaceae;g__MGIIb-O2;s__	taxonomic classification defined by topology and ANI	topological placement and ANI have congruent species assignments	GCA_002498985.1, s__MGIIb-O2 sp002498985, 95.0, 87.44, 0.79; GCA_002685315.1, s__MGIIb-O2 sp002685315, 95.0, 87.17, 0.7; GCA_002730775.1, s__MGIIb-O2 sp002730775, 95.0, 86.37, 0.63; GCA_002497245.1, s__MGIIb-O2 sp002497245, 95.0, 83.04, 0.8; GCA_002504905.1, s__MGIIb-O2 sp002504905, 95.0, 81.98, 0.81; GCA_002686525.1, s__MGIIb-O2 sp002686525, 95.0, 79.51, 0.62; GCA_002494975.1, s__MGIIb-O2 sp0024…	68.68
Autumn 18_C4_60m	Bin.39	LQ	d__Archaea;p__Thermoplasmatota;c__Poseidoniia;o__Poseidoniales;f__Thalassarchaeaceae;g__MGIIb-O2;s__MGIIb-O2 sp002495525	k__Archaea	(UID2)	207	149	107	36.92	0	0	GCA_002495525.1	95	d__Archaea;p__Thermoplasmatota;c__Poseidoniia;o__Poseidoniales;f__Thalassarchaeaceae;g__MGIIb-O2;s__MGIIb-O2 sp002495525	98.69	0.84	GCA_002495525.1	95	d__Archaea;p__Thermoplasmatota;c__Poseidoniia;o__Poseidoniales;f__Thalassarchaeaceae;g__MGIIb-O2;s__MGIIb-O2 sp002495525	98.69	0.84	d__Archaea;p__Thermoplasmatota;c__Poseidoniia;o__Poseidoniales;f__Thalassarchaeaceae;g__MGIIb-O2;s__	taxonomic classification defined by topology and ANI	topological placement and ANI have congruent species assignments	GCA_002498985.1, s__MGIIb-O2 sp002498985, 95.0, 87.48, 0.76; GCA_002685315.1, s__MGIIb-O2 sp002685315, 95.0, 86.77, 0.57; GCA_002730775.1, s__MGIIb-O2 sp002730775, 95.0, 86.3, 0.53; GCA_002497245.1, s__MGIIb-O2 sp002497245, 95.0, 82.86, 0.8; GCA_002504905.1, s__MGIIb-O2 sp002504905, 95.0, 82.09, 0.87; GCA_002686525.1, s__MGIIb-O2 sp002686525, 95.0, 79.64, 0.59; GCA_002494975.1, s__MGIIb-O2 sp0024…	29.8
Spring 19_C3-4_700m	Bin.16	MQ	d__Archaea;p__Thermoplasmatota;c__Poseidoniia;o__Poseidoniales;f__Thalassarchaeaceae;g__MGIIb-O2;s__MGIIb-O2 sp002499785	p__Euryarchaeota	(UID3)	148	188	125	50.09	0.8	100	GCA_002499785.1	95	d__Archaea;p__Thermoplasmatota;c__Poseidoniia;o__Poseidoniales;f__Thalassarchaeaceae;g__MGIIb-O2;s__MGIIb-O2 sp002499785	99.44	0.72	GCA_002499785.1	95	d__Archaea;p__Thermoplasmatota;c__Poseidoniia;o__Poseidoniales;f__Thalassarchaeaceae;g__MGIIb-O2;s__MGIIb-O2 sp002499785	99.44	0.72	d__Archaea;p__Thermoplasmatota;c__Poseidoniia;o__Poseidoniales;f__Thalassarchaeaceae;g__MGIIb-O2;s__	taxonomic classification defined by topology and ANI	topological placement and ANI have congruent species assignments	GCA_004195525.1, s__MGIIb-O2 sp004195525, 95.0, 91.76, 0.85; GCA_002498985.1, s__MGIIb-O2 sp002498985, 95.0, 76.93, 0.09; GCA_002494975.1, s__MGIIb-O2 sp002494975, 95.0, 76.64, 0.07; GCA_002686525.1, s__MGIIb-O2 sp002686525, 95.0, 76.25, 0.1; GCA_002495525.1, s__MGIIb-O2 sp002495525, 95.0, 76.13, 0.08; GCA_002504905.1, s__MGIIb-O2 sp002504905, 95.0, 75.99, 0.09; GCA_002730775.1, s__MGIIb-O2 sp002…	50.57
Autumn 18_C6_700m	Bin.8	MQ	d__Archaea;p__Thermoplasmatota;c__Poseidoniia;o__Poseidoniales;f__Thalassarchaeaceae;g__MGIIb-O2;s__MGIIb-O2 sp002499785	p__Euryarchaeota	(UID3)	148	188	125	63.02	1.2	100	GCA_002499785.1	95	d__Archaea;p__Thermoplasmatota;c__Poseidoniia;o__Poseidoniales;f__Thalassarchaeaceae;g__MGIIb-O2;s__MGIIb-O2 sp002499785	99.69	0.84	GCA_002499785.1	95	d__Archaea;p__Thermoplasmatota;c__Poseidoniia;o__Poseidoniales;f__Thalassarchaeaceae;g__MGIIb-O2;s__MGIIb-O2 sp002499785	99.69	0.84	d__Archaea;p__Thermoplasmatota;c__Poseidoniia;o__Poseidoniales;f__Thalassarchaeaceae;g__MGIIb-O2;s__	taxonomic classification defined by topology and ANI	topological placement and ANI have congruent species assignments	GCA_004195525.1, s__MGIIb-O2 sp004195525, 95.0, 91.41, 0.85; GCA_002494975.1, s__MGIIb-O2 sp002494975, 95.0, 77.4, 0.08; GCA_002495525.1, s__MGIIb-O2 sp002495525, 95.0, 77.02, 0.09; GCA_002730775.1, s__MGIIb-O2 sp002730775, 95.0, 76.99, 0.07; GCA_002498985.1, s__MGIIb-O2 sp002498985, 95.0, 76.92, 0.09; GCA_002504905.1, s__MGIIb-O2 sp002504905, 95.0, 76.6, 0.08; GCA_002686525.1, s__MGIIb-O2 sp0026…	59.29
Autumn 18_C6_700m	Bin.29	LQ	d__Archaea;p__Thermoplasmatota;c__Poseidoniia;o__Poseidoniales;f__Thalassarchaeaceae;g__MGIIb-O2;s__MGIIb-O2 sp004195525	p__Euryarchaeota	(UID3)	148	188	125	38.02	0	0	GCA_004195525.1	95	d__Archaea;p__Thermoplasmatota;c__Poseidoniia;o__Poseidoniales;f__Thalassarchaeaceae;g__MGIIb-O2;s__MGIIb-O2 sp004195525	98.47	0.89	GCA_004195525.1	95	d__Archaea;p__Thermoplasmatota;c__Poseidoniia;o__Poseidoniales;f__Thalassarchaeaceae;g__MGIIb-O2;s__MGIIb-O2 sp004195525	98.47	0.89	d__Archaea;p__Thermoplasmatota;c__Poseidoniia;o__Poseidoniales;f__Thalassarchaeaceae;g__MGIIb-O2;s__	taxonomic classification defined by topology and ANI	topological placement and ANI have congruent species assignments	GCA_002499785.1, s__MGIIb-O2 sp002499785, 95.0, 89.45, 0.81; GCA_002686525.1, s__MGIIb-O2 sp002686525, 95.0, 76.63, 0.08; GCA_002494975.1, s__MGIIb-O2 sp002494975, 95.0, 76.61, 0.06; GCA_002504905.1, s__MGIIb-O2 sp002504905, 95.0, 76.59, 0.06; GCA_002497245.1, s__MGIIb-O2 sp002497245, 95.0, 76.43, 0.08; GCA_002498985.1, s__MGIIb-O2 sp002498985, 95.0, 76.26, 0.05; GCA_002685315.1, s__MGIIb-O2 sp00…	38.35
Autumn 18_C4_2m	Bin.52	LQ	d__Archaea;p__Thermoplasmatota;c__Poseidoniia;o__Poseidoniales;f__Thalassarchaeaceae;g__MGIIb-O3;s__	k__Archaea	(UID2)	207	149	107	35.98	4.67	66.67	N/A	N/A	N/A	N/A	N/A	GCA_002683155.1	95	d__Archaea;p__Thermoplasmatota;c__Poseidoniia;o__Poseidoniales;f__Thalassarchaeaceae;g__MGIIb-O3;s__MGIIb-O3 sp002683155	95.04	0.4	d__Archaea;p__Thermoplasmatota;c__Poseidoniia;o__Poseidoniales;f__Thalassarchaeaceae;g__MGIIb-O3;s__	taxonomic classification defined by topology and ANI	N/A	GCA_002723045.1, s__MGIIb-O3 sp002723045, 95.0, 84.45, 0.37; GCA_003602515.1, s__MGIIb-O3 sp003602515, 95.0, 84.23, 0.63; GCA_002457155.1, s__MGIIb-O3 sp002457155, 95.0, 83.28, 0.64; GCA_002730445.1, s__MGIIb-O3 sp002730445, 95.0, 82.78, 0.36; GCA_004195615.1, s__MGIIb-O3 sp004195615, 95.0, 79.28, 0.58; GCA_001628485.1, s__MGIIb-O3 sp001628485, 95.0, 78.3, 0.33; GCA_001629235.1, s__MGIIb-O3 sp001…	31.89
Autumn 18_C6_700m	Bin.65	LQ	d__Archaea;p__Thermoplasmatota;c__Poseidoniia;o__Poseidoniales;f__Thalassarchaeaceae;g__MGIIb-O3;s__	k__Archaea	(UID2)	207	149	107	23.83	0	0	N/A	N/A	N/A	N/A	N/A	GCA_002722735.1	95	d__Archaea;p__Thermoplasmatota;c__Poseidoniia;o__Poseidoniales;f__Thalassarchaeaceae;g__MGIIb-O3;s__MGIIb-O3 sp002722735	82.37	0.79	d__Archaea;p__Thermoplasmatota;c__Poseidoniia;o__Poseidoniales;f__Thalassarchaeaceae;g__MGIIb-O3;s__	taxonomic classification defined by topology and ANI	N/A	GCA_002712575.1, s__MGIIb-O3 sp002712575, 95.0, 78.69, 0.02; GCA_001629205.1, s__MGIIb-O3 sp001629205, 95.0, 77.86, 0.03; GCA_002172375.1, s__MGIIb-O3 sp002172375, 95.0, 77.78, 0.02; GCA_002496485.1, s__MGIIb-O3 sp002496485, 95.0, 77.12, 0.02; GCA_004195615.1, s__MGIIb-O3 sp004195615, 95.0, 77.08, 0.16; GCA_002503285.1, s__MGIIb-O3 sp002503285, 95.0, 76.94, 0.01; GCA_002716085.1, s__MGIIb-O3 sp00…	21.8
Spring 19_C3-4_700m	Bin.91	LQ	d__Archaea;p__Thermoplasmatota;c__Poseidoniia;o__Poseidoniales;f__Thalassarchaeaceae;g__MGIIb-O3;s__	k__Archaea	(UID2)	207	149	107	23.36	0	0	N/A	N/A	N/A	N/A	N/A	GCA_002722735.1	95	d__Archaea;p__Thermoplasmatota;c__Poseidoniia;o__Poseidoniales;f__Thalassarchaeaceae;g__MGIIb-O3;s__MGIIb-O3 sp002722735	82.35	0.76	d__Archaea;p__Thermoplasmatota;c__Poseidoniia;o__Poseidoniales;f__Thalassarchaeaceae;g__MGIIb-O3;s__	taxonomic classification defined by topology and ANI	N/A	GCA_002731195.1, s__MGIIb-O3 sp002731195, 95.0, 79.18, 0.01; GCA_002172375.1, s__MGIIb-O3 sp002172375, 95.0, 78.41, 0.02; GCA_003602595.1, s__MGIIb-O3 sp003602595, 95.0, 78.4, 0.02; GCA_001629205.1, s__MGIIb-O3 sp001629205, 95.0, 78.29, 0.04; GCA_003602515.1, s__MGIIb-O3 sp003602515, 95.0, 77.64, 0.14; GCA_002728565.1, s__MGIIb-O3 sp002728565, 95.0, 77.17, 0.1; GCA_002716085.1, s__MGIIb-O3 sp0027…	21.55
Autumn 18_C4_2m	Bin.102	LQ	d__Archaea;p__Thermoplasmatota;c__Poseidoniia;o__Poseidoniales;f__Thalassarchaeaceae;g__MGIIb-O3;s__MGIIb-O3 sp002683155	k__Archaea	(UID2)	207	149	107	31.78	0.93	100	GCA_002683155.1	95	d__Archaea;p__Thermoplasmatota;c__Poseidoniia;o__Poseidoniales;f__Thalassarchaeaceae;g__MGIIb-O3;s__MGIIb-O3 sp002683155	95.66	0.66	GCA_002683155.1	95	d__Archaea;p__Thermoplasmatota;c__Poseidoniia;o__Poseidoniales;f__Thalassarchaeaceae;g__MGIIb-O3;s__MGIIb-O3 sp002683155	95.66	0.66	d__Archaea;p__Thermoplasmatota;c__Poseidoniia;o__Poseidoniales;f__Thalassarchaeaceae;g__MGIIb-O3;s__	taxonomic classification defined by topology and ANI	topological placement and ANI have congruent species assignments	GCA_002457155.1, s__MGIIb-O3 sp002457155, 95.0, 82.44, 0.61; GCA_003602515.1, s__MGIIb-O3 sp003602515, 95.0, 82.23, 0.75; GCA_002723045.1, s__MGIIb-O3 sp002723045, 95.0, 81.93, 0.52; GCA_002730445.1, s__MGIIb-O3 sp002730445, 95.0, 80.97, 0.4; GCA_001629235.1, s__MGIIb-O3 sp001629235, 95.0, 78.83, 0.27; GCA_004195615.1, s__MGIIb-O3 sp004195615, 95.0, 78.66, 0.55; GCA_002506755.1, s__MGIIb-O3 sp002…	24.69
Autumn 18_C4_2m	Bin.34	MQ	d__Archaea;p__Thermoplasmatota;c__Poseidoniia;o__Poseidoniales;f__Thalassarchaeaceae;g__MGIIb-O3;s__MGIIb-O3 sp002731195	p__Euryarchaeota	(UID3)	148	187	124	74.6	2.42	33.33	GCA_002731195.1	95	d__Archaea;p__Thermoplasmatota;c__Poseidoniia;o__Poseidoniales;f__Thalassarchaeaceae;g__MGIIb-O3;s__MGIIb-O3 sp002731195	99.15	0.86	GCA_002731195.1	95	d__Archaea;p__Thermoplasmatota;c__Poseidoniia;o__Poseidoniales;f__Thalassarchaeaceae;g__MGIIb-O3;s__MGIIb-O3 sp002731195	99.15	0.86	d__Archaea;p__Thermoplasmatota;c__Poseidoniia;o__Poseidoniales;f__Thalassarchaeaceae;g__MGIIb-O3;s__	taxonomic classification defined by topology and ANI	topological placement and ANI have congruent species assignments	GCA_002172375.1, s__MGIIb-O3 sp002172375, 95.0, 82.77, 0.59; GCA_002712575.1, s__MGIIb-O3 sp002712575, 95.0, 81.99, 0.6; GCA_002719615.1, s__MGIIb-O3 sp002719615, 95.0, 81.93, 0.64; GCA_003602595.1, s__MGIIb-O3 sp003602595, 95.0, 81.83, 0.7; GCA_002457145.1, s__MGIIb-O3 sp002457145, 95.0, 80.68, 0.61; GCA_004195615.1, s__MGIIb-O3 sp004195615, 95.0, 79.65, 0.04; GCA_002722735.1, s__MGIIb-O3 sp0027…	71.68
Autumn 18_C4_2m	Bin.113	LQ	d__Archaea;p__Thermoplasmatota;c__Poseidoniia;o__Poseidoniales;f__Thalassarchaeaceae;g__MGIIb-O5;s__MGIIb-O5 sp002506825	k__Archaea	(UID2)	207	149	107	27.1	0	0	GCA_002506825.1	95	d__Archaea;p__Thermoplasmatota;c__Poseidoniia;o__Poseidoniales;f__Thalassarchaeaceae;g__MGIIb-O5;s__MGIIb-O5 sp002506825	97.3	0.95	GCA_002506825.1	95	d__Archaea;p__Thermoplasmatota;c__Poseidoniia;o__Poseidoniales;f__Thalassarchaeaceae;g__MGIIb-O5;s__MGIIb-O5 sp002506825	97.3	0.95	d__Archaea;p__Thermoplasmatota;c__Poseidoniia;o__Poseidoniales;f__Thalassarchaeaceae;g__MGIIb-O5;s__	taxonomic classification defined by topology and ANI	topological placement and ANI have congruent species assignments	GCA_002499345.1, s__MGIIb-O5 sp002499345, 95.0, 90.16, 0.84; GCA_002501805.1, s__MGIIb-O5 sp002501805, 95.0, 82.08, 0.87; GCA_002502095.1, s__MGIIb-O5 sp002502095, 95.0, 81.98, 0.8; GCA_002499865.1, s__MGIIb-O5 sp002499865, 95.0, 81.69, 0.77; GCA_002499325.1, s__MGIIb-O5 sp002499325, 95.0, 80.67, 0.68; GCA_002496725.1, s__MGIIb-O5 sp002496725, 95.0, 78.24, 0.41; GCA_002730095.1, s__MGIIb-O5 sp002…	22.15
Autumn 18_C4_2m	Bin.9	LQ	d__Archaea;p__Thermoplasmatota;c__Poseidoniia;o__Poseidoniales;f__Thalassarchaeaceae;g__MGIIb-O5;s__MGIIb-O5 sp002506825	k__Archaea	(UID2)	207	149	107	17.29	0	0	GCA_002506825.1	95	d__Archaea;p__Thermoplasmatota;c__Poseidoniia;o__Poseidoniales;f__Thalassarchaeaceae;g__MGIIb-O5;s__MGIIb-O5 sp002506825	97.57	0.95	GCA_002506825.1	95	d__Archaea;p__Thermoplasmatota;c__Poseidoniia;o__Poseidoniales;f__Thalassarchaeaceae;g__MGIIb-O5;s__MGIIb-O5 sp002506825	97.57	0.95	d__Archaea;p__Thermoplasmatota;c__Poseidoniia;o__Poseidoniales;f__Thalassarchaeaceae;g__MGIIb-O5;s__	taxonomic classification defined by topology and ANI	topological placement and ANI have congruent species assignments	GCA_002499345.1, s__MGIIb-O5 sp002499345, 95.0, 89.14, 0.92; GCA_002501805.1, s__MGIIb-O5 sp002501805, 95.0, 81.6, 0.87; GCA_002499865.1, s__MGIIb-O5 sp002499865, 95.0, 81.44, 0.83; GCA_002502095.1, s__MGIIb-O5 sp002502095, 95.0, 81.06, 0.83; GCA_002499325.1, s__MGIIb-O5 sp002499325, 95.0, 79.92, 0.73; GCA_002718995.2, s__MGIIb-O5 sp002718995, 95.0, 78.57, 0.17; GCA_002496725.1, s__MGIIb-O5 sp002…	13.25
Autumn 18_C6_700m	Bin.15	LQ	d__Archaea;p__Thermoplasmatota;c__Poseidoniia;o__Poseidoniales;f__Thalassarchaeaceae;g__MGIIb-P;s__	p__Euryarchaeota	(UID3)	148	188	125	18.51	0	0	N/A	N/A	N/A	N/A	N/A	GCA_002457195.1	95	d__Archaea;p__Thermoplasmatota;c__Poseidoniia;o__Poseidoniales;f__Thalassarchaeaceae;g__MGIIb-P;s__MGIIb-P sp002457195	78.11	0.33	d__Archaea;p__Thermoplasmatota;c__Poseidoniia;o__Poseidoniales;f__Thalassarchaeaceae;g__MGIIb-P;s__	taxonomic classification defined by topology and ANI	N/A	GCA_002498455.1, s__MGIIb-P sp002498455, 95.0, 77.12, 0.31; GCA_002724815.1, s__MGIIb-P sp002724815, 95.0, 77.11, 0.28; GCA_002505685.1, s__MGIIb-P sp002505685, 95.0, 76.82, 0.31; GCA_002722595.1, s__MGIIb-P sp002722595, 95.0, 76.38, 0.12; GCA_002701965.1, s__MGIIb-P sp002701965, 95.0, 76.28, 0.18	23.77
Autumn 18_C6_700m	Bin.24	LQ	d__Archaea;p__Thermoplasmatota;c__Poseidoniia;o__Poseidoniales;f__Thalassarchaeaceae;g__Thalassarchaeum;s__	p__Euryarchaeota	(UID3)	148	188	125	14.33	0	0	N/A	N/A	N/A	N/A	N/A	GCA_004195715.1	95	d__Archaea;p__Thermoplasmatota;c__Poseidoniia;o__Poseidoniales;f__Thalassarchaeaceae;g__Thalassarchaeum;s__Thalassarchaeum sp004195715	94.45	0.95	d__Archaea;p__Thermoplasmatota;c__Poseidoniia;o__Poseidoniales;f__Thalassarchaeaceae;g__Thalassarchaeum;s__	taxonomic classification defined by topology and ANI	N/A	GCA_002495735.1, s__Thalassarchaeum sp002495735, 95.0, 92.05, 0.92; GCA_002457605.1, s__Thalassarchaeum sp002457605, 95.0, 88.72, 0.7; GCA_002505325.1, s__Thalassarchaeum sp002505325, 95.0, 87.64, 0.71; GCA_002507125.1, s__Thalassarchaeum sp002507125, 95.0, 80.79, 0.49; GCA_003193925.1, s__Thalassarchaeum betae, 95.0, 78.98, 0.78; GCA_002698225.1, s__Thalassarchaeum sp002698225, 95.0, 76.89, 0.3;…	23.38
Autumn 18_C5_1250m	Bin.95	LQ	d__Archaea;p__Thermoplasmatota;c__Poseidoniia;o__Poseidoniales;f__Thalassarchaeaceae;g__Thalassarchaeum;s__Thalassarchaeum betae	p__Euryarchaeota	(UID3)	148	188	125	46.4	0	0	GCA_003193925.1	95	d__Archaea;p__Thermoplasmatota;c__Poseidoniia;o__Poseidoniales;f__Thalassarchaeaceae;g__Thalassarchaeum;s__Thalassarchaeum betae	98.04	0.97	GCA_003193925.1	95	d__Archaea;p__Thermoplasmatota;c__Poseidoniia;o__Poseidoniales;f__Thalassarchaeaceae;g__Thalassarchaeum;s__Thalassarchaeum betae	98.04	0.97	d__Archaea;p__Thermoplasmatota;c__Poseidoniia;o__Poseidoniales;f__Thalassarchaeaceae;g__Thalassarchaeum;s__	taxonomic classification defined by topology and ANI	topological placement and ANI have congruent species assignments	GCA_002507125.1, s__Thalassarchaeum sp002507125, 95.0, 84.4, 0.71; GCA_004195715.1, s__Thalassarchaeum sp004195715, 95.0, 78.48, 0.54; GCA_002457605.1, s__Thalassarchaeum sp002457605, 95.0, 78.41, 0.33; GCA_002495735.1, s__Thalassarchaeum sp002495735, 95.0, 78.23, 0.48; GCA_002505325.1, s__Thalassarchaeum sp002505325, 95.0, 77.69, 0.34; GCA_002698225.1, s__Thalassarchaeum sp002698225, 95.0, 77.61…	48.69
Autumn 18_C6_2500m	Bin.68	LQ	d__Archaea;p__Thermoplasmatota;c__Poseidoniia;o__Poseidoniales;f__Thalassarchaeaceae;g__Thalassarchaeum;s__Thalassarchaeum betae	k__Archaea	(UID2)	207	149	107	26.64	0	0	GCA_003193925.1	95	d__Archaea;p__Thermoplasmatota;c__Poseidoniia;o__Poseidoniales;f__Thalassarchaeaceae;g__Thalassarchaeum;s__Thalassarchaeum betae	98	0.99	GCA_003193925.1	95	d__Archaea;p__Thermoplasmatota;c__Poseidoniia;o__Poseidoniales;f__Thalassarchaeaceae;g__Thalassarchaeum;s__Thalassarchaeum betae	98	0.99	d__Archaea;p__Thermoplasmatota;c__Poseidoniia;o__Poseidoniales;f__Thalassarchaeaceae;g__Thalassarchaeum;s__	taxonomic classification defined by topology and ANI	topological placement and ANI have congruent species assignments	GCA_002507125.1, s__Thalassarchaeum sp002507125, 95.0, 84.24, 0.71; GCA_004195715.1, s__Thalassarchaeum sp004195715, 95.0, 78.49, 0.55; GCA_002495735.1, s__Thalassarchaeum sp002495735, 95.0, 78.37, 0.44; GCA_002505325.1, s__Thalassarchaeum sp002505325, 95.0, 78.06, 0.33; GCA_002457605.1, s__Thalassarchaeum sp002457605, 95.0, 77.93, 0.31; GCA_002698225.1, s__Thalassarchaeum sp002698225, 95.0, 77.5…	22.78
Autumn 18_C5_1250m	Bin.12	LQ	d__Archaea;p__Thermoplasmatota;c__Poseidoniia;o__Poseidoniales;f__Thalassarchaeaceae;g__Thalassarchaeum;s__Thalassarchaeum betae	k__Archaea	(UID2)	207	149	107	17.76	0	0	GCA_003193925.1	95	d__Archaea;p__Thermoplasmatota;c__Poseidoniia;o__Poseidoniales;f__Thalassarchaeaceae;g__Thalassarchaeum;s__Thalassarchaeum betae	98.16	0.98	GCA_003193925.1	95	d__Archaea;p__Thermoplasmatota;c__Poseidoniia;o__Poseidoniales;f__Thalassarchaeaceae;g__Thalassarchaeum;s__Thalassarchaeum betae	98.16	0.98	d__Archaea;p__Thermoplasmatota;c__Poseidoniia;o__Poseidoniales;f__Thalassarchaeaceae;g__Thalassarchaeum;s__	taxonomic classification defined by topology and ANI	topological placement and ANI have congruent species assignments	GCA_002507125.1, s__Thalassarchaeum sp002507125, 95.0, 84.73, 0.67; GCA_004195715.1, s__Thalassarchaeum sp004195715, 95.0, 78.98, 0.61; GCA_002505325.1, s__Thalassarchaeum sp002505325, 95.0, 78.87, 0.35; GCA_002495735.1, s__Thalassarchaeum sp002495735, 95.0, 78.65, 0.46; GCA_002457605.1, s__Thalassarchaeum sp002457605, 95.0, 78.54, 0.35; GCA_002698225.1, s__Thalassarchaeum sp002698225, 95.0, 77.0…	15.09
Autumn 18_C6_2500m	Bin.40	MQ	d__Archaea;p__Thermoplasmatota;c__Poseidoniia;o__Poseidoniales;f__Thalassarchaeaceae;g__Thalassarchaeum;s__Thalassarchaeum sp002507125	p__Euryarchaeota	(UID3)	148	188	125	56.76	0	0	GCA_002507125.1	95	d__Archaea;p__Thermoplasmatota;c__Poseidoniia;o__Poseidoniales;f__Thalassarchaeaceae;g__Thalassarchaeum;s__Thalassarchaeum sp002507125	98.12	0.78	GCA_002507125.1	95	d__Archaea;p__Thermoplasmatota;c__Poseidoniia;o__Poseidoniales;f__Thalassarchaeaceae;g__Thalassarchaeum;s__Thalassarchaeum sp002507125	98.12	0.78	d__Archaea;p__Thermoplasmatota;c__Poseidoniia;o__Poseidoniales;f__Thalassarchaeaceae;g__Thalassarchaeum;s__	taxonomic classification defined by topology and ANI	topological placement and ANI have congruent species assignments	GCA_003193925.1, s__Thalassarchaeum betae, 95.0, 85.7, 0.89; GCA_004195715.1, s__Thalassarchaeum sp004195715, 95.0, 80.3, 0.56; GCA_002495735.1, s__Thalassarchaeum sp002495735, 95.0, 79.55, 0.51; GCA_002457605.1, s__Thalassarchaeum sp002457605, 95.0, 79.29, 0.36; GCA_002505325.1, s__Thalassarchaeum sp002505325, 95.0, 78.71, 0.41; GCA_002503055.1, s__Thalassarchaeum sp002503055, 95.0, 77.21, 0.16;…	57.57
Spring 19_C5_2000m	Bin.3	MQ	d__Archaea;p__Thermoplasmatota;c__Poseidoniia;o__Poseidoniales;f__Thalassarchaeaceae;g__Thalassarchaeum;s__Thalassarchaeum sp002507125	p__Euryarchaeota	(UID3)	148	188	125	67.96	1.33	66.67	GCA_002507125.1	95	d__Archaea;p__Thermoplasmatota;c__Poseidoniia;o__Poseidoniales;f__Thalassarchaeaceae;g__Thalassarchaeum;s__Thalassarchaeum sp002507125	98.9	0.89	GCA_002507125.1	95	d__Archaea;p__Thermoplasmatota;c__Poseidoniia;o__Poseidoniales;f__Thalassarchaeaceae;g__Thalassarchaeum;s__Thalassarchaeum sp002507125	98.9	0.89	d__Archaea;p__Thermoplasmatota;c__Poseidoniia;o__Poseidoniales;f__Thalassarchaeaceae;g__Thalassarchaeum;s__	taxonomic classification defined by topology and ANI	topological placement and ANI have congruent species assignments	GCA_003193925.1, s__Thalassarchaeum betae, 95.0, 85.07, 0.86; GCA_004195715.1, s__Thalassarchaeum sp004195715, 95.0, 79.87, 0.54; GCA_002495735.1, s__Thalassarchaeum sp002495735, 95.0, 79.77, 0.5; GCA_002457605.1, s__Thalassarchaeum sp002457605, 95.0, 78.91, 0.45; GCA_002505325.1, s__Thalassarchaeum sp002505325, 95.0, 78.68, 0.45; GCA_002503055.1, s__Thalassarchaeum sp002503055, 95.0, 77.1, 0.17;…	67.6
Autumn 18_C5_1250m	Bin.78	MQ	d__Archaea;p__Thermoplasmatota;c__Poseidoniia;o__Poseidoniales;f__Thalassarchaeaceae;g__Thalassarchaeum;s__Thalassarchaeum sp002507125	p__Euryarchaeota	(UID3)	148	188	125	73.56	2.8	25	GCA_002507125.1	95	d__Archaea;p__Thermoplasmatota;c__Poseidoniia;o__Poseidoniales;f__Thalassarchaeaceae;g__Thalassarchaeum;s__Thalassarchaeum sp002507125	98.74	0.87	GCA_002507125.1	95	d__Archaea;p__Thermoplasmatota;c__Poseidoniia;o__Poseidoniales;f__Thalassarchaeaceae;g__Thalassarchaeum;s__Thalassarchaeum sp002507125	98.74	0.87	d__Archaea;p__Thermoplasmatota;c__Poseidoniia;o__Poseidoniales;f__Thalassarchaeaceae;g__Thalassarchaeum;s__	taxonomic classification defined by topology and ANI	topological placement and ANI have congruent species assignments	GCA_003193925.1, s__Thalassarchaeum betae, 95.0, 85.35, 0.76; GCA_004195715.1, s__Thalassarchaeum sp004195715, 95.0, 80.41, 0.46; GCA_002495735.1, s__Thalassarchaeum sp002495735, 95.0, 79.74, 0.52; GCA_002457605.1, s__Thalassarchaeum sp002457605, 95.0, 78.96, 0.45; GCA_002505325.1, s__Thalassarchaeum sp002505325, 95.0, 78.69, 0.43; GCA_002714745.1, s__Thalassarchaeum sp002714745, 95.0, 77.12, 0.2…	69.77
Autumn 18_C6_700m	Bin.38	LQ	d__Archaea;p__Thermoplasmatota;c__Poseidoniia;o__Poseidoniales;f__Thalassarchaeaceae;g__Thalassarchaeum;s__Thalassarchaeum sp002507125	p__Euryarchaeota	(UID3)	148	188	125	30.62	0.06	100	GCA_002507125.1	95	d__Archaea;p__Thermoplasmatota;c__Poseidoniia;o__Poseidoniales;f__Thalassarchaeaceae;g__Thalassarchaeum;s__Thalassarchaeum sp002507125	97.34	0.81	GCA_002507125.1	95	d__Archaea;p__Thermoplasmatota;c__Poseidoniia;o__Poseidoniales;f__Thalassarchaeaceae;g__Thalassarchaeum;s__Thalassarchaeum sp002507125	97.34	0.81	d__Archaea;p__Thermoplasmatota;c__Poseidoniia;o__Poseidoniales;f__Thalassarchaeaceae;g__Thalassarchaeum;s__	taxonomic classification defined by topology and ANI	topological placement and ANI have congruent species assignments	GCA_003193925.1, s__Thalassarchaeum betae, 95.0, 84.5, 0.92; GCA_004195715.1, s__Thalassarchaeum sp004195715, 95.0, 80.95, 0.55; GCA_002495735.1, s__Thalassarchaeum sp002495735, 95.0, 80.94, 0.48; GCA_002457605.1, s__Thalassarchaeum sp002457605, 95.0, 80.02, 0.36; GCA_002505325.1, s__Thalassarchaeum sp002505325, 95.0, 79.92, 0.43; GCA_002727275.1, s__Thalassarchaeum sp002727275, 95.0, 77.46, 0.18…	37.88
Spring 19_C3-4_700m	Bin.83	LQ	d__Archaea;p__Thermoplasmatota;c__Poseidoniia;o__Poseidoniales;f__Thalassarchaeaceae;g__Thalassarchaeum;s__Thalassarchaeum sp002507125	p__Euryarchaeota	(UID3)	148	188	125	12.4	1.6	0	GCA_002507125.1	95	d__Archaea;p__Thermoplasmatota;c__Poseidoniia;o__Poseidoniales;f__Thalassarchaeaceae;g__Thalassarchaeum;s__Thalassarchaeum sp002507125	97.14	0.78	GCA_002507125.1	95	d__Archaea;p__Thermoplasmatota;c__Poseidoniia;o__Poseidoniales;f__Thalassarchaeaceae;g__Thalassarchaeum;s__Thalassarchaeum sp002507125	97.14	0.78	d__Archaea;p__Thermoplasmatota;c__Poseidoniia;o__Poseidoniales;f__Thalassarchaeaceae;g__Thalassarchaeum;s__	taxonomic classification defined by topology and ANI	topological placement and ANI have congruent species assignments	GCA_003193925.1, s__Thalassarchaeum betae, 95.0, 83.95, 0.93; GCA_004195715.1, s__Thalassarchaeum sp004195715, 95.0, 80.46, 0.51; GCA_002457605.1, s__Thalassarchaeum sp002457605, 95.0, 79.94, 0.32; GCA_002495735.1, s__Thalassarchaeum sp002495735, 95.0, 79.69, 0.45; GCA_002505325.1, s__Thalassarchaeum sp002505325, 95.0, 79.02, 0.41; GCA_002698225.1, s__Thalassarchaeum sp002698225, 95.0, 77.72, 0.1…	10.48
Spring 19_C3-4_700m	Bin.39	LQ	d__Archaea;p__Thermoplasmatota;c__Poseidoniia;o__Poseidoniales;f__Thalassarchaeaceae;g__Thalassarchaeum;s__Thalassarchaeum sp004195715	p__Euryarchaeota	(UID3)	148	188	125	34.88	0.8	100	GCA_004195715.1	95	d__Archaea;p__Thermoplasmatota;c__Poseidoniia;o__Poseidoniales;f__Thalassarchaeaceae;g__Thalassarchaeum;s__Thalassarchaeum sp004195715	96.43	0.87	GCA_004195715.1	95	d__Archaea;p__Thermoplasmatota;c__Poseidoniia;o__Poseidoniales;f__Thalassarchaeaceae;g__Thalassarchaeum;s__Thalassarchaeum sp004195715	96.43	0.87	d__Archaea;p__Thermoplasmatota;c__Poseidoniia;o__Poseidoniales;f__Thalassarchaeaceae;g__Thalassarchaeum;s__	taxonomic classification defined by topology and ANI	topological placement and ANI have congruent species assignments	GCA_002495735.1, s__Thalassarchaeum sp002495735, 95.0, 93.24, 0.76; GCA_002457605.1, s__Thalassarchaeum sp002457605, 95.0, 88.51, 0.61; GCA_002505325.1, s__Thalassarchaeum sp002505325, 95.0, 87.92, 0.75; GCA_002507125.1, s__Thalassarchaeum sp002507125, 95.0, 80.09, 0.43; GCA_003193925.1, s__Thalassarchaeum betae, 95.0, 78.83, 0.55; GCA_002698225.1, s__Thalassarchaeum sp002698225, 95.0, 77.27, 0.2…	29.16
Autumn 18_C6_700m	Bin.61	LQ	d__Archaea;p__Thermoplasmatota;c__Poseidoniia;o__Poseidoniales;f__Thalassarchaeaceae;g__Thalassarchaeum;s__Thalassarchaeum sp004195715	k__Archaea	(UID2)	207	149	107	14.99	1.87	100	GCA_004195715.1	95	d__Archaea;p__Thermoplasmatota;c__Poseidoniia;o__Poseidoniales;f__Thalassarchaeaceae;g__Thalassarchaeum;s__Thalassarchaeum sp004195715	96.3	0.85	GCA_004195715.1	95	d__Archaea;p__Thermoplasmatota;c__Poseidoniia;o__Poseidoniales;f__Thalassarchaeaceae;g__Thalassarchaeum;s__Thalassarchaeum sp004195715	96.3	0.85	d__Archaea;p__Thermoplasmatota;c__Poseidoniia;o__Poseidoniales;f__Thalassarchaeaceae;g__Thalassarchaeum;s__	taxonomic classification defined by topology and ANI	topological placement and ANI have congruent species assignments	GCA_002495735.1, s__Thalassarchaeum sp002495735, 95.0, 92.65, 0.66; GCA_002505325.1, s__Thalassarchaeum sp002505325, 95.0, 88.58, 0.7; GCA_002457605.1, s__Thalassarchaeum sp002457605, 95.0, 88.24, 0.69; GCA_002507125.1, s__Thalassarchaeum sp002507125, 95.0, 79.33, 0.36; GCA_002698225.1, s__Thalassarchaeum sp002698225, 95.0, 78.07, 0.15; GCA_003193925.1, s__Thalassarchaeum betae, 95.0, 77.89, 0.46…	11.73
Autumn 18_C5_1250m	Bin.72	MQ	d__Archaea;p__Thermoproteota;c__Nitrososphaeria;o__Nitrososphaerales;f__Nitrosopumilaceae;g__Nitrosopelagicus;s__	k__Archaea	(UID2)	207	145	103	59.71	1.94	0	N/A	N/A	N/A	N/A	N/A	GCA_000746705.1	95	d__Archaea;p__Thermoproteota;c__Nitrososphaeria;o__Nitrososphaerales;f__Nitrosopumilaceae;g__Nitrosopelagicus;s__Nitrosopelagicus sp000746705	84.99	0.49	d__Archaea;p__Thermoproteota;c__Nitrososphaeria;o__Nitrososphaerales;f__Nitrosopumilaceae;g__Nitrosopelagicus;s__	taxonomic classification defined by topology and ANI	N/A	GCA_007037745.1, s__Nitrosopelagicus sp007037745, 95.0, 83.25, 0.7; GCA_000484935.1, s__Nitrosopelagicus sp000484935, 95.0, 83.21, 0.53; GCA_007037205.1, s__Nitrosopelagicus sp007037205, 95.0, 83.14, 0.49; GCA_007037525.1, s__Nitrosopelagicus sp007037525, 95.0, 82.52, 0.45; GCA_000402075.1, s__Nitrosopelagicus sp000402075, 95.0, 82.12, 0.69; GCA_007036345.1, s__Nitrosopelagicus sp007036345, 95.0,…	52.48
Autumn 18_C6_2500m	Bin.58	LQ	d__Archaea;p__Thermoproteota;c__Nitrososphaeria;o__Nitrososphaerales;f__Nitrosopumilaceae;g__Nitrosopelagicus;s__	k__Archaea	(UID2)	207	145	103	42.68	1.94	50	N/A	N/A	N/A	N/A	N/A	N/A	N/A	N/A	N/A	N/A	d__Archaea;p__Thermoproteota;c__Nitrososphaeria;o__Nitrososphaerales;f__Nitrosopumilaceae;g__Nitrosopelagicus;s__	ANI	N/A	GCA_007036525.1, s__Nitrosopelagicus sp007036525, 95.0, 82.25, 0.58; GCA_007036345.1, s__Nitrosopelagicus sp007036345, 95.0, 82.2, 0.55; GCA_000402075.1, s__Nitrosopelagicus sp000402075, 95.0, 81.59, 0.63; GCA_000484935.1, s__Nitrosopelagicus sp000484935, 95.0, 81.59, 0.62; GCA_007037745.1, s__Nitrosopelagicus sp007037745, 95.0, 81.52, 0.63; GCA_007037525.1, s__Nitrosopelagicus sp007037525, 95.0,…	33.2
Autumn 18_C5_1250m	Bin.122	LQ	d__Archaea;p__Thermoproteota;c__Nitrososphaeria;o__Nitrososphaerales;f__Nitrosopumilaceae;g__Nitrosopelagicus;s__	k__Archaea	(UID2)	207	145	103	39.3	3.88	0	N/A	N/A	N/A	N/A	N/A	N/A	N/A	N/A	N/A	N/A	d__Archaea;p__Thermoproteota;c__Nitrososphaeria;o__Nitrososphaerales;f__Nitrosopumilaceae;g__Nitrosopelagicus;s__	taxonomic classification defined by topology and ANI	N/A	GCA_007036345.1, s__Nitrosopelagicus sp007036345, 95.0, 83.3, 0.48; GCA_007036525.1, s__Nitrosopelagicus sp007036525, 95.0, 82.44, 0.57; GCA_007037745.1, s__Nitrosopelagicus sp007037745, 95.0, 81.96, 0.61; GCA_000402075.1, s__Nitrosopelagicus sp000402075, 95.0, 81.87, 0.68; GCA_007037205.1, s__Nitrosopelagicus sp007037205, 95.0, 81.73, 0.46; GCA_007037525.1, s__Nitrosopelagicus sp007037525, 95.0,…	30.43
Autumn 18_C6_2500m	Bin.13	LQ	d__Archaea;p__Thermoproteota;c__Nitrososphaeria;o__Nitrososphaerales;f__Nitrosopumilaceae;g__Nitrosopelagicus;s__	k__Archaea	(UID2)	207	145	103	31.07	0.97	0	N/A	N/A	N/A	N/A	N/A	GCA_000746705.1	95	d__Archaea;p__Thermoproteota;c__Nitrososphaeria;o__Nitrososphaerales;f__Nitrosopumilaceae;g__Nitrosopelagicus;s__Nitrosopelagicus sp000746705	86.15	0.35	d__Archaea;p__Thermoproteota;c__Nitrososphaeria;o__Nitrososphaerales;f__Nitrosopumilaceae;g__Nitrosopelagicus;s__	taxonomic classification defined by topology and ANI	N/A	GCA_000484935.1, s__Nitrosopelagicus sp000484935, 95.0, 82.92, 0.7; GCA_007037205.1, s__Nitrosopelagicus sp007037205, 95.0, 82.61, 0.55; GCA_007037745.1, s__Nitrosopelagicus sp007037745, 95.0, 82.37, 0.77; GCA_007037525.1, s__Nitrosopelagicus sp007037525, 95.0, 82.08, 0.55; GCA_007036345.1, s__Nitrosopelagicus sp007036345, 95.0, 82.03, 0.48; GCA_000402075.1, s__Nitrosopelagicus sp000402075, 95.0,…	30.05
Autumn 18_C6_2500m	Bin.113	LQ	d__Archaea;p__Thermoproteota;c__Nitrososphaeria;o__Nitrososphaerales;f__Nitrosopumilaceae;g__Nitrosopelagicus;s__	k__Archaea	(UID2)	207	145	103	25.49	0	0	N/A	N/A	N/A	N/A	N/A	GCA_000746705.1	95	d__Archaea;p__Thermoproteota;c__Nitrososphaeria;o__Nitrososphaerales;f__Nitrosopumilaceae;g__Nitrosopelagicus;s__Nitrosopelagicus sp000746705	84.49	0.61	d__Archaea;p__Thermoproteota;c__Nitrososphaeria;o__Nitrososphaerales;f__Nitrosopumilaceae;g__Nitrosopelagicus;s__	taxonomic classification defined by topology and ANI	N/A	GCA_000484935.1, s__Nitrosopelagicus sp000484935, 95.0, 81.52, 0.5; GCA_007037525.1, s__Nitrosopelagicus sp007037525, 95.0, 81.33, 0.5; GCA_007037205.1, s__Nitrosopelagicus sp007037205, 95.0, 81.05, 0.49; GCA_007037745.1, s__Nitrosopelagicus sp007037745, 95.0, 80.97, 0.66; GCA_000402075.1, s__Nitrosopelagicus sp000402075, 95.0, 80.85, 0.67; GCA_007036525.1, s__Nitrosopelagicus sp007036525, 95.0, …	17.12
Autumn 18_C5_1250m	Bin.108	MQ	d__Archaea;p__Thermoproteota;c__Nitrososphaeria;o__Nitrososphaerales;f__Nitrosopumilaceae;g__Nitrosopumilus;s__	k__Archaea	(UID2)	207	145	103	85.74	1.94	33.33	N/A	N/A	N/A	N/A	N/A	GCA_001437625.1	95	d__Archaea;p__Thermoproteota;c__Nitrososphaeria;o__Nitrososphaerales;f__Nitrosopumilaceae;g__Nitrosopumilus;s__Nitrosopumilus sp001437625	92.78	0.73	d__Archaea;p__Thermoproteota;c__Nitrososphaeria;o__Nitrososphaerales;f__Nitrosopumilaceae;g__Nitrosopumilus;s__	taxonomic classification defined by topology and ANI	N/A	GCA_002737455.1, s__Nitrosopumilus sp002737455, 95.0, 85.7, 0.78; GCA_003331425.1, s__Nitrosopumilus sp002690535, 95.0, 84.91, 0.82; GCF_002156965.1, s__Nitrosopumilus catalinensis, 95.0, 84.61, 0.85; GCF_001541925.1, s__Nitrosopumilus sp001541925, 95.0, 84.35, 0.84; GCA_003702465.1, s__Nitrosopumilus sp003702465, 95.0, 83.79, 0.67; GCA_001543015.1, s__Nitrosopumilus sp001543015, 95.0, 81.0, 0.71…	71.16
Autumn 18_C6_2500m	Bin.120	HQ	d__Archaea;p__Thermoproteota;c__Nitrososphaeria;o__Nitrososphaerales;f__Nitrosopumilaceae;g__Nitrosopumilus;s__	k__Archaea	(UID2)	207	145	103	95.63	2.61	0	N/A	N/A	N/A	N/A	N/A	GCA_001437625.1	95	d__Archaea;p__Thermoproteota;c__Nitrososphaeria;o__Nitrososphaerales;f__Nitrosopumilaceae;g__Nitrosopumilus;s__Nitrosopumilus sp001437625	92.95	0.82	d__Archaea;p__Thermoproteota;c__Nitrososphaeria;o__Nitrososphaerales;f__Nitrosopumilaceae;g__Nitrosopumilus;s__	taxonomic classification defined by topology and ANI	N/A	GCA_002737455.1, s__Nitrosopumilus sp002737455, 95.0, 85.82, 0.82; GCA_003331425.1, s__Nitrosopumilus sp002690535, 95.0, 84.83, 0.77; GCF_002156965.1, s__Nitrosopumilus catalinensis, 95.0, 84.53, 0.74; GCF_001541925.1, s__Nitrosopumilus sp001541925, 95.0, 84.43, 0.7; GCA_003702465.1, s__Nitrosopumilus sp003702465, 95.0, 84.01, 0.8; GCA_001510275.1, s__Nitrosopumilus sp001510275, 95.0, 80.95, 0.63…	78.45
Autumn 18_C5_1250m	Bin.100	MQ	d__Archaea;p__Thermoproteota;c__Nitrososphaeria;o__Nitrososphaerales;f__Nitrosopumilaceae;g__Nitrosopumilus;s__	k__Archaea	(UID2)	207	145	103	52.35	6.31	14.29	N/A	N/A	N/A	N/A	N/A	N/A	N/A	N/A	N/A	N/A	d__Archaea;p__Thermoproteota;c__Nitrososphaeria;o__Nitrososphaerales;f__Nitrosopumilaceae;g__Nitrosopumilus;s__	taxonomic classification defined by topology and ANI	N/A	GCA_001437625.1, s__Nitrosopumilus sp001437625, 95.0, 87.63, 0.69; GCA_002737455.1, s__Nitrosopumilus sp002737455, 95.0, 85.64, 0.76; GCA_003331425.1, s__Nitrosopumilus sp002690535, 95.0, 85.2, 0.82; GCF_002156965.1, s__Nitrosopumilus catalinensis, 95.0, 84.81, 0.82; GCF_001541925.1, s__Nitrosopumilus sp001541925, 95.0, 84.73, 0.82; GCA_003702465.1, s__Nitrosopumilus sp003702465, 95.0, 84.31, 0.6…	41.59
Autumn 18_C6_2500m	Bin.101	LQ	d__Archaea;p__Thermoproteota;c__Nitrososphaeria;o__Nitrososphaerales;f__Nitrosopumilaceae;g__Nitrosopumilus;s__	k__Archaea	(UID2)	207	145	103	41.96	1.94	50	N/A	N/A	N/A	N/A	N/A	N/A	N/A	N/A	N/A	N/A	d__Archaea;p__Thermoproteota;c__Nitrososphaeria;o__Nitrososphaerales;f__Nitrosopumilaceae;g__Nitrosopumilus;s__	taxonomic classification defined by topology and ANI	N/A	GCA_001437625.1, s__Nitrosopumilus sp001437625, 95.0, 86.91, 0.77; GCA_002737455.1, s__Nitrosopumilus sp002737455, 95.0, 85.36, 0.82; GCA_003331425.1, s__Nitrosopumilus sp002690535, 95.0, 84.78, 0.85; GCF_001541925.1, s__Nitrosopumilus sp001541925, 95.0, 84.4, 0.86; GCF_002156965.1, s__Nitrosopumilus catalinensis, 95.0, 84.18, 0.9; GCA_003702465.1, s__Nitrosopumilus sp003702465, 95.0, 83.91, 0.75…	35.75
Autumn 18_C5_1250m	Bin.82	HQ	d__Archaea;p__Thermoproteota;c__Nitrososphaeria;o__Nitrososphaerales;f__Nitrosopumilaceae;g__Nitrosopumilus;s__Nitrosopumilus sp002317795	k__Archaea	(UID2)	207	145	103	94.17	1.94	0	GCA_002317795.1	95	d__Archaea;p__Thermoproteota;c__Nitrososphaeria;o__Nitrososphaerales;f__Nitrosopumilaceae;g__Nitrosopumilus;s__Nitrosopumilus sp002317795	95.99	0.9	GCA_001543015.1	95	d__Archaea;p__Thermoproteota;c__Nitrososphaeria;o__Nitrososphaerales;f__Nitrosopumilaceae;g__Nitrosopumilus;s__Nitrosopumilus sp001543015	95.87	0.89	d__Archaea;p__Thermoproteota;c__Nitrososphaeria;o__Nitrososphaerales;f__Nitrosopumilaceae;g__Nitrosopumilus;s__	ANI	topological placement and ANI have incongruent species assignments	GCA_001510275.1, s__Nitrosopumilus sp001510275, 95.0, 82.56, 0.77; GCA_002730325.1, s__Nitrosopumilus sp002730325, 95.0, 82.4, 0.77; GCA_000484975.1, s__Nitrosopumilus sp000484975, 95.0, 82.28, 0.7; GCA_007036605.1, s__Nitrosopumilus sp007036605, 95.0, 82.2, 0.67; GCA_007037025.1, s__Nitrosopumilus sp007037025, 95.0, 81.8, 0.66; GCF_000299395.1, s__Nitrosopumilus sediminis, 95.0, 81.27, 0.77; GCF…	81.28
Autumn 18_C6_2500m	Bin.119	MQ	d__Bacteria;p__Acidobacteriota;c__Thermoanaerobaculia;o__UBA5704;f__QQVD01;g__;s__	k__Bacteria	(UID3187)	2258	188	117	86.15	3.06	33.33	N/A	N/A	N/A	N/A	N/A	GCA_003388555.1	95	d__Bacteria;p__Acidobacteriota;c__Thermoanaerobaculia;o__UBA5704;f__QQVD01;g__QQVD01;s__QQVD01 sp003388555	75.96	0.15	d__Bacteria;p__Acidobacteriota;c__Thermoanaerobaculia;o__UBA5704;f__;g__;s__	taxonomic classification defined by topology and ANI	N/A	N/A	85.02
Autumn 18_C5_1250m	Bin.70	MQ	d__Bacteria;p__Acidobacteriota;c__Thermoanaerobaculia;o__UBA5704;f__QQVD01;g__;s__	k__Bacteria	(UID3187)	2258	188	117	53.36	0	0	N/A	N/A	N/A	N/A	N/A	GCA_003388555.1	95	d__Bacteria;p__Acidobacteriota;c__Thermoanaerobaculia;o__UBA5704;f__QQVD01;g__QQVD01;s__QQVD01 sp003388555	75.86	0.14	d__Bacteria;p__Acidobacteriota;c__Thermoanaerobaculia;o__UBA5704;f__;g__;s__	taxonomic classification defined by topology and ANI	N/A	N/A	50.38
Autumn 18_C5_1250m	Bin.124	LQ	d__Bacteria;p__Acidobacteriota;c__UBA890;o__UBA890;f__UBA890;g__UBA890;s__	k__Bacteria	(UID203)	5449	104	58	38.42	1.72	0	N/A	N/A	N/A	N/A	N/A	N/A	N/A	N/A	N/A	N/A	d__Bacteria;p__Acidobacteriota;c__;o__;f__;g__;s__	taxonomic novelty determined using RED	N/A	N/A	31.27
Autumn 18_C6_2500m	Bin.24	MQ	d__Bacteria;p__Acidobacteriota;c__UBA890;o__UBA890;f__UBA890;g__UBA890;s__	k__Bacteria	(UID3187)	2258	188	117	81.01	4.15	5.88	N/A	N/A	N/A	N/A	N/A	N/A	N/A	N/A	N/A	N/A	d__Bacteria;p__Acidobacteriota;c__;o__;f__;g__;s__	taxonomic novelty determined using RED	N/A	N/A	75.22
Autumn 18_C6_700m	Bin.10	MQ	d__Bacteria;p__Acidobacteriota;c__UBA890;o__UBA890;f__UBA890;g__UBA890;s__UBA890 sp002722645	k__Bacteria	(UID3187)	2258	188	117	81.57	2.14	66.67	GCA_002722645.1	95	d__Bacteria;p__Acidobacteriota;c__UBA890;o__UBA890;f__UBA890;g__UBA890;s__UBA890 sp002722645	98.19	0.85	GCA_002722645.1	95	d__Bacteria;p__Acidobacteriota;c__UBA890;o__UBA890;f__UBA890;g__UBA890;s__UBA890 sp002722645	98.19	0.85	d__Bacteria;p__Acidobacteriota;c__UBA890;o__UBA890;f__UBA890;g__UBA890;s__	taxonomic classification defined by topology and ANI	topological placement and ANI have congruent species assignments	GCA_002731215.1, s__UBA890 sp002731215, 95.0, 88.5, 0.72	80.36
Spring 19_C3-4_700m	Bin.7	MQ	d__Bacteria;p__Acidobacteriota;c__UBA890;o__UBA890;f__UBA890;g__UBA890;s__UBA890 sp002722645	k__Bacteria	(UID3187)	2258	188	117	71.85	0.9	50	GCA_002722645.1	95	d__Bacteria;p__Acidobacteriota;c__UBA890;o__UBA890;f__UBA890;g__UBA890;s__UBA890 sp002722645	98.3	0.84	GCA_002722645.1	95	d__Bacteria;p__Acidobacteriota;c__UBA890;o__UBA890;f__UBA890;g__UBA890;s__UBA890 sp002722645	98.3	0.84	d__Bacteria;p__Acidobacteriota;c__UBA890;o__UBA890;f__UBA890;g__UBA890;s__	taxonomic classification defined by topology and ANI	topological placement and ANI have congruent species assignments	GCA_002731215.1, s__UBA890 sp002731215, 95.0, 88.17, 0.58	73.87
Autumn 18_C6_2500m	Bin.17	LQ	d__Bacteria;p__Acidobacteriota;c__Vicinamibacteria;o__Vicinamibacterales;f__UBA823;g__UBA11600;s__	root	(UID1)	5656	56	24	4.17	0	0	N/A	N/A	N/A	N/A	N/A	GCA_002717745.1	95	d__Bacteria;p__Acidobacteriota;c__Vicinamibacteria;o__Vicinamibacterales;f__UBA823;g__UBA11600;s__UBA11600 sp002717745	90.64	0.5	d__Bacteria;p__Acidobacteriota;c__Vicinamibacteria;o__Vicinamibacterales;f__UBA823;g__UBA11600;s__	taxonomic classification defined by topology and ANI	N/A	GCA_002714165.1, s__UBA11600 sp002714165, 95.0, 82.06, 0.49; GCA_002720285.1, s__UBA11600 sp002720285, 95.0, 81.5, 0.2	10.65
Autumn 18_C5_1250m	Bin.39	MQ	d__Bacteria;p__Acidobacteriota;c__Vicinamibacteria;o__Vicinamibacterales;f__UBA823;g__UBA11600;s__	k__Bacteria	(UID3187)	2258	188	117	54.65	3.42	0	N/A	N/A	N/A	N/A	N/A	GCA_002717745.1	95	d__Bacteria;p__Acidobacteriota;c__Vicinamibacteria;o__Vicinamibacterales;f__UBA823;g__UBA11600;s__UBA11600 sp002717745	92.39	0.6	d__Bacteria;p__Acidobacteriota;c__Vicinamibacteria;o__Vicinamibacterales;f__UBA823;g__UBA11600;s__	taxonomic classification defined by topology and ANI	N/A	GCA_002730735.1, s__UBA11600 sp002730735, 95.0, 88.14, 0.39; GCA_002714165.1, s__UBA11600 sp002714165, 95.0, 87.6, 0.64; GCA_002720285.1, s__UBA11600 sp002720285, 95.0, 87.27, 0.6	57.22
Autumn 18_C6_2500m	Bin.108	MQ	d__Bacteria;p__Acidobacteriota;c__Vicinamibacteria;o__Vicinamibacterales;f__UBA823;g__UBA11600;s__	k__Bacteria	(UID3187)	2258	188	117	76.87	2.56	33.33	N/A	N/A	N/A	N/A	N/A	GCA_002717745.1	95	d__Bacteria;p__Acidobacteriota;c__Vicinamibacteria;o__Vicinamibacterales;f__UBA823;g__UBA11600;s__UBA11600 sp002717745	93.27	0.76	d__Bacteria;p__Acidobacteriota;c__Vicinamibacteria;o__Vicinamibacterales;f__UBA823;g__UBA11600;s__	taxonomic classification defined by topology and ANI	N/A	GCA_002730735.1, s__UBA11600 sp002730735, 95.0, 89.82, 0.77; GCA_002714165.1, s__UBA11600 sp002714165, 95.0, 89.46, 0.82; GCA_002720285.1, s__UBA11600 sp002720285, 95.0, 88.59, 0.73	80.04
Spring 19_C3-4_700m	Bin.74	MQ	d__Bacteria;p__Acidobacteriota;c__Vicinamibacteria;o__Vicinamibacterales;f__UBA823;g__UBA11600;s__	k__Bacteria	(UID3187)	2258	188	117	58.02	0.85	0	N/A	N/A	N/A	N/A	N/A	GCA_002717745.1	95	d__Bacteria;p__Acidobacteriota;c__Vicinamibacteria;o__Vicinamibacterales;f__UBA823;g__UBA11600;s__UBA11600 sp002717745	97.84	0.55	d__Bacteria;p__Acidobacteriota;c__Vicinamibacteria;o__Vicinamibacterales;f__UBA823;g__UBA11600;s__	taxonomic classification defined by topology and ANI	N/A	GCA_002730735.1, s__UBA11600 sp002730735, 95.0, 90.99, 0.57; GCA_002714165.1, s__UBA11600 sp002714165, 95.0, 90.33, 0.76; GCA_002720285.1, s__UBA11600 sp002720285, 95.0, 89.28, 0.51	67.22
Autumn 18_C5_1250m	Bin.91	LQ	d__Bacteria;p__Acidobacteriota;c__Vicinamibacteria;o__Vicinamibacterales;f__UBA823;g__UBA11600;s__	k__Bacteria	(UID3187)	2258	188	117	34.19	0	0	N/A	N/A	N/A	N/A	N/A	GCA_002717745.1	95	d__Bacteria;p__Acidobacteriota;c__Vicinamibacteria;o__Vicinamibacterales;f__UBA823;g__UBA11600;s__UBA11600 sp002717745	93.75	0.47	d__Bacteria;p__Acidobacteriota;c__Vicinamibacteria;o__Vicinamibacterales;f__UBA823;g__UBA11600;s__	taxonomic classification defined by topology and ANI	N/A	GCA_002730735.1, s__UBA11600 sp002730735, 95.0, 90.4, 0.62; GCA_002714165.1, s__UBA11600 sp002714165, 95.0, 90.08, 0.75; GCA_002720285.1, s__UBA11600 sp002720285, 95.0, 89.37, 0.39	32.88
Autumn 18_C6_700m	Bin.112	MQ	d__Bacteria;p__Acidobacteriota;c__Vicinamibacteria;o__Vicinamibacterales;f__UBA823;g__UBA11600;s__UBA11600 sp002717745	k__Bacteria	(UID3187)	2258	188	117	88.41	1.71	0	GCA_002717745.1	95	d__Bacteria;p__Acidobacteriota;c__Vicinamibacteria;o__Vicinamibacterales;f__UBA823;g__UBA11600;s__UBA11600 sp002717745	97.71	0.8	GCA_002717745.1	95	d__Bacteria;p__Acidobacteriota;c__Vicinamibacteria;o__Vicinamibacterales;f__UBA823;g__UBA11600;s__UBA11600 sp002717745	97.71	0.8	d__Bacteria;p__Acidobacteriota;c__Vicinamibacteria;o__Vicinamibacterales;f__UBA823;g__UBA11600;s__	taxonomic classification defined by topology and ANI	topological placement and ANI have congruent species assignments	GCA_002730735.1, s__UBA11600 sp002730735, 95.0, 91.11, 0.69; GCA_002714165.1, s__UBA11600 sp002714165, 95.0, 90.01, 0.77; GCA_002720285.1, s__UBA11600 sp002720285, 95.0, 88.96, 0.73	86.17
Autumn 18_C5_1250m	Bin.115	LQ	d__Bacteria;p__Acidobacteriota;c__Vicinamibacteria;o__Vicinamibacterales;f__UBA823;g__UBA8106;s__	k__Bacteria	(UID203)	5449	104	58	7.76	0	0	N/A	N/A	N/A	N/A	N/A	N/A	N/A	N/A	N/A	N/A	d__Bacteria;p__Acidobacteriota;c__Vicinamibacteria;o__Vicinamibacterales;f__UBA823;g__;s__	taxonomic novelty determined using RED	N/A	N/A	13.04
Autumn 18_C5_1250m	Bin.11	MQ	d__Bacteria;p__Acidobacteriota;c__Vicinamibacteria;o__Vicinamibacterales;f__UBA823;g__UBA8106;s__	k__Bacteria	(UID3187)	2258	188	117	65.76	4.27	16.67	N/A	N/A	N/A	N/A	N/A	GCA_003509065.1	95	d__Bacteria;p__Acidobacteriota;c__Vicinamibacteria;o__Vicinamibacterales;f__UBA823;g__UBA8106;s__UBA8106 sp003509065	96.58	0.54	d__Bacteria;p__Acidobacteriota;c__Vicinamibacteria;o__Vicinamibacterales;f__UBA823;g__UBA8106;s__	taxonomic classification defined by topology and ANI	N/A	GCA_002696705.1, s__UBA8106 sp002696705, 95.0, 94.59, 0.72	62.94
Autumn 18_C6_2500m	Bin.11	MQ	d__Bacteria;p__Acidobacteriota;c__Vicinamibacteria;o__Vicinamibacterales;f__UBA823;g__UBA8106;s__	k__Bacteria	(UID3187)	2258	188	117	82	1.78	33.33	N/A	N/A	N/A	N/A	N/A	GCA_003509065.1	95	d__Bacteria;p__Acidobacteriota;c__Vicinamibacteria;o__Vicinamibacterales;f__UBA823;g__UBA8106;s__UBA8106 sp003509065	96.57	0.59	d__Bacteria;p__Acidobacteriota;c__Vicinamibacteria;o__Vicinamibacterales;f__UBA823;g__UBA8106;s__	taxonomic classification defined by topology and ANI	N/A	GCA_002696705.1, s__UBA8106 sp002696705, 95.0, 94.41, 0.85	83.31
Spring 19_C3-4_700m	Bin.75	MQ	d__Bacteria;p__Acidobacteriota;c__Vicinamibacteria;o__Vicinamibacterales;f__UBA823;g__UBA823;s__UBA823 sp002296225	k__Bacteria	(UID203)	5449	104	58	68.1	5.96	0	GCA_002296225.1	95	d__Bacteria;p__Acidobacteriota;c__Vicinamibacteria;o__Vicinamibacterales;f__UBA823;g__UBA823;s__UBA823 sp002296225	99.52	0.76	GCA_002296225.1	95	d__Bacteria;p__Acidobacteriota;c__Vicinamibacteria;o__Vicinamibacterales;f__UBA823;g__UBA823;s__UBA823 sp002296225	99.52	0.76	d__Bacteria;p__Acidobacteriota;c__Vicinamibacteria;o__Vicinamibacterales;f__UBA823;g__;s__	taxonomic classification defined by topology and ANI	topological placement and ANI have congruent species assignments	N/A	51.61
Autumn 18_C6_2500m	Bin.5	LQ	d__Bacteria;p__Acidobacteriota;c__Vicinamibacteria;o__Vicinamibacterales;f__UBA8438;g__;s__	k__Bacteria	(UID203)	5449	104	58	15.52	0	0	N/A	N/A	N/A	N/A	N/A	N/A	N/A	N/A	N/A	N/A	d__Bacteria;p__Acidobacteriota;c__Vicinamibacteria;o__Vicinamibacterales;f__;g__;s__	taxonomic novelty determined using RED	N/A	N/A	15.63
Autumn 18_C6_700m	Bin.82	LQ	d__Bacteria;p__Acidobacteriota;c__Vicinamibacteria;o__Vicinamibacterales;f__UBA8438;g__;s__	k__Bacteria	(UID203)	5449	104	58	9.72	0	0	N/A	N/A	N/A	N/A	N/A	N/A	N/A	N/A	N/A	N/A	d__Bacteria;p__Acidobacteriota;c__Vicinamibacteria;o__Vicinamibacterales;f__;g__;s__	taxonomic novelty determined using RED	N/A	N/A	11.23
Autumn 18_C5_1250m	Bin.8	LQ	d__Bacteria;p__Acidobacteriota;c__Vicinamibacteria;o__Vicinamibacterales;f__UBA8438;g__;s__	k__Bacteria	(UID203)	5449	104	58	25	0	0	N/A	N/A	N/A	N/A	N/A	N/A	N/A	N/A	N/A	N/A	d__Bacteria;p__Acidobacteriota;c__Vicinamibacteria;o__Vicinamibacterales;f__;g__;s__	taxonomic novelty determined using RED	N/A	N/A	24.56
Autumn 18_C6_2500m	Bin.116	MQ	d__Bacteria;p__Acidobacteriota;c__Vicinamibacteria;o__Vicinamibacterales;f__UBA8438;g__;s__	k__Bacteria	(UID3187)	2258	188	117	67.31	2.56	0	N/A	N/A	N/A	N/A	N/A	N/A	N/A	N/A	N/A	N/A	d__Bacteria;p__Acidobacteriota;c__Vicinamibacteria;o__Vicinamibacterales;f__;g__;s__	taxonomic novelty determined using RED	N/A	N/A	61.29
Autumn 18_C6_700m	Bin.43	MQ	d__Bacteria;p__Acidobacteriota;c__Vicinamibacteria;o__Vicinamibacterales;f__UBA8438;g__;s__	k__Bacteria	(UID3187)	2258	188	117	64.43	2.56	25	N/A	N/A	N/A	N/A	N/A	N/A	N/A	N/A	N/A	N/A	d__Bacteria;p__Acidobacteriota;c__Vicinamibacteria;o__Vicinamibacterales;f__;g__;s__	taxonomic novelty determined using RED	N/A	N/A	60.48
Autumn 18_C6_700m	Bin.81	MQ	d__Bacteria;p__Acidobacteriota;c__Vicinamibacteria;o__Vicinamibacterales;f__UBA8438;g__;s__	k__Bacteria	(UID3187)	2258	188	117	66.4	1.71	0	N/A	N/A	N/A	N/A	N/A	N/A	N/A	N/A	N/A	N/A	d__Bacteria;p__Acidobacteriota;c__Vicinamibacteria;o__Vicinamibacterales;f__;g__;s__	taxonomic novelty determined using RED	N/A	N/A	57.38
Spring 19_C3-4_700m	Bin.89	MQ	d__Bacteria;p__Acidobacteriota;c__Vicinamibacteria;o__Vicinamibacterales;f__UBA8438;g__;s__	k__Bacteria	(UID3187)	2258	188	117	53.27	0.85	0	N/A	N/A	N/A	N/A	N/A	N/A	N/A	N/A	N/A	N/A	d__Bacteria;p__Acidobacteriota;c__Vicinamibacteria;o__Vicinamibacterales;f__;g__;s__	taxonomic novelty determined using RED	N/A	N/A	54.42
Autumn 18_C6_2500m	Bin.98	LQ	d__Bacteria;p__Acidobacteriota;c__Vicinamibacteria;o__Vicinamibacterales;f__UBA8438;g__UBA8438;s__	k__Bacteria	(UID203)	5449	104	58	38.28	6.9	40	N/A	N/A	N/A	N/A	N/A	GCA_002726085.1	95	d__Bacteria;p__Acidobacteriota;c__Vicinamibacteria;o__Vicinamibacterales;f__UBA8438;g__UBA8438;s__UBA8438 sp002726085	79.54	0.48	d__Bacteria;p__Acidobacteriota;c__Vicinamibacteria;o__Vicinamibacterales;f__UBA8438;g__UBA8438;s__	taxonomic classification defined by topology and ANI	N/A	GCA_002712885.1, s__UBA8438 sp002712885, 95.0, 78.97, 0.26; GCA_005778315.1, s__UBA8438 sp005778315, 95.0, 76.93, 0.17; GCA_002346545.1, s__UBA8438 sp002346545, 95.0, 76.72, 0.2; GCA_003533545.1, s__UBA8438 sp003533545, 95.0, 76.46, 0.11; GCA_002347025.1, s__UBA8438 sp002347025, 95.0, 76.19, 0.05	27.08
Autumn 18_C6_700m	Bin.31	LQ	d__Bacteria;p__Acidobacteriota;c__Vicinamibacteria;o__Vicinamibacterales;f__UBA8438;g__UBA8438;s__	k__Bacteria	(UID203)	5449	104	58	22.18	0	0	N/A	N/A	N/A	N/A	N/A	GCA_002726085.1	95	d__Bacteria;p__Acidobacteriota;c__Vicinamibacteria;o__Vicinamibacterales;f__UBA8438;g__UBA8438;s__UBA8438 sp002726085	80.54	0.62	d__Bacteria;p__Acidobacteriota;c__Vicinamibacteria;o__Vicinamibacterales;f__UBA8438;g__UBA8438;s__	taxonomic classification defined by topology and ANI	N/A	GCA_002712885.1, s__UBA8438 sp002712885, 95.0, 76.96, 0.32; GCA_002346545.1, s__UBA8438 sp002346545, 95.0, 76.95, 0.25; GCA_003533545.1, s__UBA8438 sp003533545, 95.0, 76.89, 0.2; GCA_005778315.1, s__UBA8438 sp005778315, 95.0, 76.59, 0.19; GCA_002347025.1, s__UBA8438 sp002347025, 95.0, 75.2, 0.03	24.64
Autumn 18_C6_700m	Bin.113	LQ	d__Bacteria;p__Acidobacteriota;c__Vicinamibacteria;o__Vicinamibacterales;f__UBA8438;g__UBA8438;s__	k__Bacteria	(UID203)	5449	104	58	32.84	0	0	N/A	N/A	N/A	N/A	N/A	GCA_002726085.1	95	d__Bacteria;p__Acidobacteriota;c__Vicinamibacteria;o__Vicinamibacterales;f__UBA8438;g__UBA8438;s__UBA8438 sp002726085	78.84	0.51	d__Bacteria;p__Acidobacteriota;c__Vicinamibacteria;o__Vicinamibacterales;f__UBA8438;g__UBA8438;s__	taxonomic classification defined by topology and ANI	N/A	GCA_003533545.1, s__UBA8438 sp003533545, 95.0, 77.7, 0.13; GCA_002712885.1, s__UBA8438 sp002712885, 95.0, 77.64, 0.27; GCA_005778315.1, s__UBA8438 sp005778315, 95.0, 76.47, 0.15; GCA_002347025.1, s__UBA8438 sp002347025, 95.0, 76.39, 0.04; GCA_002346545.1, s__UBA8438 sp002346545, 95.0, 76.34, 0.21	42.2
Autumn 18_C5_1250m	Bin.48	LQ	d__Bacteria;p__Acidobacteriota;c__Vicinamibacteria;o__Vicinamibacterales;f__UBA8438;g__UBA8438;s__	k__Bacteria	(UID203)	5449	104	58	19.83	0	0	N/A	N/A	N/A	N/A	N/A	GCA_002726085.1	95	d__Bacteria;p__Acidobacteriota;c__Vicinamibacteria;o__Vicinamibacterales;f__UBA8438;g__UBA8438;s__UBA8438 sp002726085	78.93	0.52	d__Bacteria;p__Acidobacteriota;c__Vicinamibacteria;o__Vicinamibacterales;f__UBA8438;g__UBA8438;s__	taxonomic classification defined by topology and ANI	N/A	GCA_002712885.1, s__UBA8438 sp002712885, 95.0, 78.97, 0.28; GCA_005778315.1, s__UBA8438 sp005778315, 95.0, 76.82, 0.16; GCA_003533545.1, s__UBA8438 sp003533545, 95.0, 76.77, 0.13; GCA_002346545.1, s__UBA8438 sp002346545, 95.0, 76.31, 0.19; GCA_002347025.1, s__UBA8438 sp002347025, 95.0, 75.21, 0.04	13.87
Spring 19_C3-4_700m	Bin.85	LQ	d__Bacteria;p__Acidobacteriota;c__Vicinamibacteria;o__Vicinamibacterales;f__UBA8438;g__UBA8438;s__	k__Bacteria	(UID203)	5449	104	58	16.14	0	0	N/A	N/A	N/A	N/A	N/A	GCA_002726085.1	95	d__Bacteria;p__Acidobacteriota;c__Vicinamibacteria;o__Vicinamibacterales;f__UBA8438;g__UBA8438;s__UBA8438 sp002726085	78.54	0.56	d__Bacteria;p__Acidobacteriota;c__Vicinamibacteria;o__Vicinamibacterales;f__UBA8438;g__UBA8438;s__	taxonomic classification defined by topology and ANI	N/A	GCA_002712885.1, s__UBA8438 sp002712885, 95.0, 78.99, 0.29; GCA_003533545.1, s__UBA8438 sp003533545, 95.0, 77.42, 0.13; GCA_005778315.1, s__UBA8438 sp005778315, 95.0, 76.28, 0.16; GCA_002346545.1, s__UBA8438 sp002346545, 95.0, 76.27, 0.2; GCA_002347025.1, s__UBA8438 sp002347025, 95.0, 75.65, 0.03	16.69
Autumn 18_C6_2500m	Bin.67	MQ	d__Bacteria;p__Acidobacteriota;c__Vicinamibacteria;o__Vicinamibacterales;f__UBA8438;g__UBA8438;s__	k__Bacteria	(UID3187)	2258	188	117	92.09	6.79	18.75	N/A	N/A	N/A	N/A	N/A	GCA_002726085.1	95	d__Bacteria;p__Acidobacteriota;c__Vicinamibacteria;o__Vicinamibacterales;f__UBA8438;g__UBA8438;s__UBA8438 sp002726085	81.34	0.59	d__Bacteria;p__Acidobacteriota;c__Vicinamibacteria;o__Vicinamibacterales;f__UBA8438;g__UBA8438;s__	taxonomic classification defined by topology and ANI	N/A	GCA_002712885.1, s__UBA8438 sp002712885, 95.0, 77.69, 0.32; GCA_003533545.1, s__UBA8438 sp003533545, 95.0, 77.51, 0.21; GCA_002346545.1, s__UBA8438 sp002346545, 95.0, 77.13, 0.24; GCA_002347025.1, s__UBA8438 sp002347025, 95.0, 76.85, 0.06; GCA_005778315.1, s__UBA8438 sp005778315, 95.0, 76.8, 0.2	77.34
Autumn 18_C5_1250m	Bin.17	HQ	d__Bacteria;p__Acidobacteriota;c__Vicinamibacteria;o__Vicinamibacterales;f__UBA8438;g__UBA8438;s__	k__Bacteria	(UID3187)	2258	188	117	91.83	3.06	0	N/A	N/A	N/A	N/A	N/A	GCA_002726085.1	95	d__Bacteria;p__Acidobacteriota;c__Vicinamibacteria;o__Vicinamibacterales;f__UBA8438;g__UBA8438;s__UBA8438 sp002726085	81.28	0.59	d__Bacteria;p__Acidobacteriota;c__Vicinamibacteria;o__Vicinamibacterales;f__UBA8438;g__UBA8438;s__	taxonomic classification defined by topology and ANI	N/A	GCA_002712885.1, s__UBA8438 sp002712885, 95.0, 77.66, 0.33; GCA_003533545.1, s__UBA8438 sp003533545, 95.0, 77.44, 0.21; GCA_002346545.1, s__UBA8438 sp002346545, 95.0, 77.08, 0.26; GCA_005778315.1, s__UBA8438 sp005778315, 95.0, 76.79, 0.2; GCA_002347025.1, s__UBA8438 sp002347025, 95.0, 76.77, 0.07	91.87
Autumn 18_C6_700m	Bin.42	MQ	d__Bacteria;p__Acidobacteriota;c__Vicinamibacteria;o__Vicinamibacterales;f__UBA8438;g__UBA8438;s__	k__Bacteria	(UID3187)	2258	188	117	85.9	0.85	0	N/A	N/A	N/A	N/A	N/A	GCA_003533545.1	95	d__Bacteria;p__Acidobacteriota;c__Vicinamibacteria;o__Vicinamibacterales;f__UBA8438;g__UBA8438;s__UBA8438 sp003533545	89.93	0.79	d__Bacteria;p__Acidobacteriota;c__Vicinamibacteria;o__Vicinamibacterales;f__UBA8438;g__UBA8438;s__	taxonomic classification defined by topology and ANI	N/A	GCA_002712885.1, s__UBA8438 sp002712885, 95.0, 77.25, 0.19; GCA_002347025.1, s__UBA8438 sp002347025, 95.0, 77.24, 0.06; GCA_002726085.1, s__UBA8438 sp002726085, 95.0, 76.6, 0.21; GCA_002346545.1, s__UBA8438 sp002346545, 95.0, 76.25, 0.14; GCA_005778315.1, s__UBA8438 sp005778315, 95.0, 76.12, 0.09	84.6
Spring 19_C5_2000m	Bin.75	MQ	d__Bacteria;p__Acidobacteriota;c__Vicinamibacteria;o__Vicinamibacterales;f__UBA8438;g__UBA8438;s__	k__Bacteria	(UID3187)	2258	188	117	55	0.17	0	N/A	N/A	N/A	N/A	N/A	GCA_002726085.1	95	d__Bacteria;p__Acidobacteriota;c__Vicinamibacteria;o__Vicinamibacterales;f__UBA8438;g__UBA8438;s__UBA8438 sp002726085	81.25	0.61	d__Bacteria;p__Acidobacteriota;c__Vicinamibacteria;o__Vicinamibacterales;f__UBA8438;g__UBA8438;s__	taxonomic classification defined by topology and ANI	N/A	GCA_002712885.1, s__UBA8438 sp002712885, 95.0, 77.48, 0.32; GCA_003533545.1, s__UBA8438 sp003533545, 95.0, 77.2, 0.15; GCA_002346545.1, s__UBA8438 sp002346545, 95.0, 76.81, 0.24; GCA_005778315.1, s__UBA8438 sp005778315, 95.0, 76.75, 0.17; GCA_002347025.1, s__UBA8438 sp002347025, 95.0, 76.52, 0.05	51.79
Autumn 18_C6_700m	Bin.116	LQ	d__Bacteria;p__Acidobacteriota;c__Vicinamibacteria;o__Vicinamibacterales;f__UBA8438;g__UBA8438;s__	k__Bacteria	(UID3187)	2258	188	117	17.91	0	0	N/A	N/A	N/A	N/A	N/A	GCA_002347025.1	95	d__Bacteria;p__Acidobacteriota;c__Vicinamibacteria;o__Vicinamibacterales;f__UBA8438;g__UBA8438;s__UBA8438 sp002347025	77.03	0.25	d__Bacteria;p__Acidobacteriota;c__Vicinamibacteria;o__Vicinamibacterales;f__UBA8438;g__UBA8438;s__	taxonomic classification defined by topology and ANI	N/A	GCA_003533545.1, s__UBA8438 sp003533545, 95.0, 77.08, 0.07; GCA_002726085.1, s__UBA8438 sp002726085, 95.0, 76.45, 0.17; GCA_002712885.1, s__UBA8438 sp002712885, 95.0, 75.83, 0.1; GCA_005778315.1, s__UBA8438 sp005778315, 95.0, 75.45, 0.06; GCA_002346545.1, s__UBA8438 sp002346545, 95.0, 75.42, 0.09	21.43
Spring 19_C3-4_700m	Bin.56	MQ	d__Bacteria;p__Acidobacteriota;c__Vicinamibacteria;o__Vicinamibacterales;f__UBA8438;g__UBA8438;s__	k__Bacteria	(UID3187)	2258	188	117	64.12	0	0	N/A	N/A	N/A	N/A	N/A	GCA_003533545.1	95	d__Bacteria;p__Acidobacteriota;c__Vicinamibacteria;o__Vicinamibacterales;f__UBA8438;g__UBA8438;s__UBA8438 sp003533545	89.64	0.69	d__Bacteria;p__Acidobacteriota;c__Vicinamibacteria;o__Vicinamibacterales;f__UBA8438;g__UBA8438;s__	taxonomic classification defined by topology and ANI	N/A	GCA_002347025.1, s__UBA8438 sp002347025, 95.0, 77.25, 0.05; GCA_002712885.1, s__UBA8438 sp002712885, 95.0, 77.08, 0.2; GCA_002726085.1, s__UBA8438 sp002726085, 95.0, 76.56, 0.2; GCA_002346545.1, s__UBA8438 sp002346545, 95.0, 76.27, 0.15; GCA_005778315.1, s__UBA8438 sp005778315, 95.0, 76.01, 0.1	66.09
Spring 19_C3-4_700m	Bin.44	MQ	d__Bacteria;p__Acidobacteriota;c__Vicinamibacteria;o__Vicinamibacterales;f__UBA8438;g__UBA8438;s__UBA8438 sp002712885	k__Bacteria	(UID203)	5449	104	58	72.41	0	0	GCA_002712885.1	95	d__Bacteria;p__Acidobacteriota;c__Vicinamibacteria;o__Vicinamibacterales;f__UBA8438;g__UBA8438;s__UBA8438 sp002712885	97.22	0.83	GCA_002712885.1	95	d__Bacteria;p__Acidobacteriota;c__Vicinamibacteria;o__Vicinamibacterales;f__UBA8438;g__UBA8438;s__UBA8438 sp002712885	97.22	0.83	d__Bacteria;p__Acidobacteriota;c__Vicinamibacteria;o__Vicinamibacterales;f__UBA8438;g__UBA8438;s__	taxonomic classification defined by topology and ANI	topological placement and ANI have congruent species assignments	GCA_005778315.1, s__UBA8438 sp005778315, 95.0, 78.23, 0.33; GCA_002726085.1, s__UBA8438 sp002726085, 95.0, 77.67, 0.33; GCA_003533545.1, s__UBA8438 sp003533545, 95.0, 77.02, 0.14; GCA_002346545.1, s__UBA8438 sp002346545, 95.0, 76.48, 0.2; GCA_002347025.1, s__UBA8438 sp002347025, 95.0, 75.72, 0.05	64.84
Autumn 18_C6_700m	Bin.83	MQ	d__Bacteria;p__Acidobacteriota;c__Vicinamibacteria;o__Vicinamibacterales;f__UBA8438;g__UBA8438;s__UBA8438 sp002712885	k__Bacteria	(UID3187)	2258	188	117	81.48	5.13	50	GCA_002712885.1	95	d__Bacteria;p__Acidobacteriota;c__Vicinamibacteria;o__Vicinamibacterales;f__UBA8438;g__UBA8438;s__UBA8438 sp002712885	97.29	0.8	GCA_002712885.1	95	d__Bacteria;p__Acidobacteriota;c__Vicinamibacteria;o__Vicinamibacterales;f__UBA8438;g__UBA8438;s__UBA8438 sp002712885	97.29	0.8	d__Bacteria;p__Acidobacteriota;c__Vicinamibacteria;o__Vicinamibacterales;f__UBA8438;g__UBA8438;s__	taxonomic classification defined by topology and ANI	topological placement and ANI have congruent species assignments	GCA_005778315.1, s__UBA8438 sp005778315, 95.0, 78.1, 0.36; GCA_002726085.1, s__UBA8438 sp002726085, 95.0, 77.46, 0.33; GCA_003533545.1, s__UBA8438 sp003533545, 95.0, 76.92, 0.17; GCA_002346545.1, s__UBA8438 sp002346545, 95.0, 76.53, 0.2; GCA_002347025.1, s__UBA8438 sp002347025, 95.0, 75.79, 0.05	73.25
Autumn 18_C5_1250m	Bin.97	LQ	d__Bacteria;p__Actinobacteriota;c__Acidimicrobiia;o__Acidimicrobiales;f__MedAcidi-G1;g__;s__	k__Bacteria	(UID203)	5449	104	58	13.79	0	0	N/A	N/A	N/A	N/A	N/A	N/A	N/A	N/A	N/A	N/A	d__Bacteria;p__Actinobacteriota;c__Acidimicrobiia;o__Acidimicrobiales;f__MedAcidi-G1;g__;s__	taxonomic novelty determined using RED	N/A	N/A	12.04
Autumn 18_C5_1250m	Bin.57	MQ	d__Bacteria;p__Actinobacteriota;c__Acidimicrobiia;o__Acidimicrobiales;f__MedAcidi-G1;g__;s__	k__Bacteria	(UID1453)	901	171	117	86.32	1.8	0	N/A	N/A	N/A	N/A	N/A	N/A	N/A	N/A	N/A	N/A	d__Bacteria;p__Actinobacteriota;c__Acidimicrobiia;o__Acidimicrobiales;f__MedAcidi-G1;g__;s__	taxonomic novelty determined using RED	N/A	N/A	81.15
Autumn 18_C6_2500m	Bin.110	LQ	d__Bacteria;p__Actinobacteriota;c__Acidimicrobiia;o__Acidimicrobiales;f__MedAcidi-G1;g__S20-B6;s__	k__Bacteria	(UID203)	5449	104	58	13.51	0	0	N/A	N/A	N/A	N/A	N/A	GCA_002699725.1	95	d__Bacteria;p__Actinobacteriota;c__Acidimicrobiia;o__Acidimicrobiales;f__MedAcidi-G1;g__S20-B6;s__S20-B6 sp002699725	90.97	0.87	d__Bacteria;p__Actinobacteriota;c__Acidimicrobiia;o__Acidimicrobiales;f__MedAcidi-G1;g__S20-B6;s__	taxonomic classification defined by topology and ANI	N/A	GCA_002329075.1, s__S20-B6 sp002329075, 95.0, 86.98, 0.92; GCA_002346745.1, s__S20-B6 sp002346745, 95.0, 82.93, 0.8	10.73
Autumn 18_C6_2500m	Bin.128	MQ	d__Bacteria;p__Actinobacteriota;c__Acidimicrobiia;o__Acidimicrobiales;f__MedAcidi-G1;g__S20-B6;s__	k__Bacteria	(UID1453)	901	171	117	85.01	2.14	0	N/A	N/A	N/A	N/A	N/A	N/A	N/A	N/A	N/A	N/A	d__Bacteria;p__Actinobacteriota;c__Acidimicrobiia;o__Acidimicrobiales;f__MedAcidi-G1;g__S20-B6;s__	taxonomic classification defined by topology and ANI	N/A	GCA_002699725.1, s__S20-B6 sp002699725, 95.0, 86.66, 0.76; GCA_002329075.1, s__S20-B6 sp002329075, 95.0, 85.82, 0.79; GCA_002346745.1, s__S20-B6 sp002346745, 95.0, 82.68, 0.66	72.26
Autumn 18_C5_1250m	Bin.110	MQ	d__Bacteria;p__Actinobacteriota;c__Acidimicrobiia;o__Acidimicrobiales;f__MedAcidi-G1;g__S20-B6;s__	k__Bacteria	(UID1453)	901	171	117	74.64	1.28	0	N/A	N/A	N/A	N/A	N/A	N/A	N/A	N/A	N/A	N/A	d__Bacteria;p__Actinobacteriota;c__Acidimicrobiia;o__Acidimicrobiales;f__MedAcidi-G1;g__S20-B6;s__	taxonomic classification defined by topology and ANI	N/A	GCA_002699725.1, s__S20-B6 sp002699725, 95.0, 86.54, 0.76; GCA_002329075.1, s__S20-B6 sp002329075, 95.0, 85.51, 0.81; GCA_002346745.1, s__S20-B6 sp002346745, 95.0, 82.86, 0.67	67.64
Autumn 18_C5_1250m	Bin.73	MQ	d__Bacteria;p__Actinobacteriota;c__Acidimicrobiia;o__Acidimicrobiales;f__MedAcidi-G1;g__S20-B6;s__S20-B6 sp002699725	k__Bacteria	(UID1453)	901	171	117	71.11	6.7	33.33	GCA_002699725.1	95	d__Bacteria;p__Actinobacteriota;c__Acidimicrobiia;o__Acidimicrobiales;f__MedAcidi-G1;g__S20-B6;s__S20-B6 sp002699725	96.71	0.81	GCA_002699725.1	95	d__Bacteria;p__Actinobacteriota;c__Acidimicrobiia;o__Acidimicrobiales;f__MedAcidi-G1;g__S20-B6;s__S20-B6 sp002699725	96.71	0.81	d__Bacteria;p__Actinobacteriota;c__Acidimicrobiia;o__Acidimicrobiales;f__MedAcidi-G1;g__S20-B6;s__	taxonomic classification defined by topology and ANI	topological placement and ANI have congruent species assignments	GCA_002329075.1, s__S20-B6 sp002329075, 95.0, 87.19, 0.78; GCA_002346745.1, s__S20-B6 sp002346745, 95.0, 82.49, 0.67	55.81
Autumn 18_C6_700m	Bin.109	MQ	d__Bacteria;p__Actinobacteriota;c__Acidimicrobiia;o__Acidimicrobiales;f__MedAcidi-G1;g__S20-B6;s__S20-B6 sp002699725	k__Bacteria	(UID1453)	901	171	117	85.04	5.63	22.22	GCA_002699725.1	95	d__Bacteria;p__Actinobacteriota;c__Acidimicrobiia;o__Acidimicrobiales;f__MedAcidi-G1;g__S20-B6;s__S20-B6 sp002699725	98.08	0.88	GCA_002699725.1	95	d__Bacteria;p__Actinobacteriota;c__Acidimicrobiia;o__Acidimicrobiales;f__MedAcidi-G1;g__S20-B6;s__S20-B6 sp002699725	98.08	0.88	d__Bacteria;p__Actinobacteriota;c__Acidimicrobiia;o__Acidimicrobiales;f__MedAcidi-G1;g__S20-B6;s__	taxonomic classification defined by topology and ANI	topological placement and ANI have congruent species assignments	GCA_002329075.1, s__S20-B6 sp002329075, 95.0, 87.36, 0.84; GCA_002346745.1, s__S20-B6 sp002346745, 95.0, 82.86, 0.71	79.56
Autumn 18_C6_2500m	Bin.20	MQ	d__Bacteria;p__Actinobacteriota;c__Acidimicrobiia;o__Acidimicrobiales;f__MedAcidi-G1;g__S20-B6;s__S20-B6 sp002699725	k__Bacteria	(UID1453)	901	171	117	70.61	2.56	60	GCA_002699725.1	95	d__Bacteria;p__Actinobacteriota;c__Acidimicrobiia;o__Acidimicrobiales;f__MedAcidi-G1;g__S20-B6;s__S20-B6 sp002699725	96.89	0.88	GCA_002699725.1	95	d__Bacteria;p__Actinobacteriota;c__Acidimicrobiia;o__Acidimicrobiales;f__MedAcidi-G1;g__S20-B6;s__S20-B6 sp002699725	96.89	0.88	d__Bacteria;p__Actinobacteriota;c__Acidimicrobiia;o__Acidimicrobiales;f__MedAcidi-G1;g__S20-B6;s__	taxonomic classification defined by topology and ANI	topological placement and ANI have congruent species assignments	GCA_002329075.1, s__S20-B6 sp002329075, 95.0, 87.3, 0.87; GCA_002346745.1, s__S20-B6 sp002346745, 95.0, 82.71, 0.76	60.56
Spring 19_C3-4_700m	Bin.68	LQ	d__Bacteria;p__Actinobacteriota;c__Acidimicrobiia;o__Acidimicrobiales;f__MedAcidi-G1;g__S20-B6;s__S20-B6 sp002699725	k__Bacteria	(UID1453)	901	171	117	46.01	1.28	0	GCA_002699725.1	95	d__Bacteria;p__Actinobacteriota;c__Acidimicrobiia;o__Acidimicrobiales;f__MedAcidi-G1;g__S20-B6;s__S20-B6 sp002699725	98.01	0.85	GCA_002699725.1	95	d__Bacteria;p__Actinobacteriota;c__Acidimicrobiia;o__Acidimicrobiales;f__MedAcidi-G1;g__S20-B6;s__S20-B6 sp002699725	98.01	0.85	d__Bacteria;p__Actinobacteriota;c__Acidimicrobiia;o__Acidimicrobiales;f__MedAcidi-G1;g__S20-B6;s__	taxonomic classification defined by topology and ANI	topological placement and ANI have congruent species assignments	GCA_002329075.1, s__S20-B6 sp002329075, 95.0, 87.64, 0.83; GCA_002346745.1, s__S20-B6 sp002346745, 95.0, 82.9, 0.68	38.23
Spring 19_C5_2000m	Bin.40	MQ	d__Bacteria;p__Actinobacteriota;c__Acidimicrobiia;o__Acidimicrobiales;f__MedAcidi-G1;g__S20-B6;s__S20-B6 sp002699725	k__Bacteria	(UID1453)	901	171	117	70.09	0.85	0	GCA_002699725.1	95	d__Bacteria;p__Actinobacteriota;c__Acidimicrobiia;o__Acidimicrobiales;f__MedAcidi-G1;g__S20-B6;s__S20-B6 sp002699725	97.07	0.91	GCA_002699725.1	95	d__Bacteria;p__Actinobacteriota;c__Acidimicrobiia;o__Acidimicrobiales;f__MedAcidi-G1;g__S20-B6;s__S20-B6 sp002699725	97.07	0.91	d__Bacteria;p__Actinobacteriota;c__Acidimicrobiia;o__Acidimicrobiales;f__MedAcidi-G1;g__S20-B6;s__	taxonomic classification defined by topology and ANI	topological placement and ANI have congruent species assignments	GCA_002329075.1, s__S20-B6 sp002329075, 95.0, 87.42, 0.88; GCA_002346745.1, s__S20-B6 sp002346745, 95.0, 82.91, 0.77	68.47
Autumn 18_C6_2500m	Bin.117	LQ	d__Bacteria;p__Actinobacteriota;c__Acidimicrobiia;o__Acidimicrobiales;f__MedAcidi-G1;g__UBA3125;s__	k__Bacteria	(UID2495)	2993	139	83	9.24	0	0	N/A	N/A	N/A	N/A	N/A	N/A	N/A	N/A	N/A	N/A	d__Bacteria;p__Actinobacteriota;c__Acidimicrobiia;o__Acidimicrobiales;f__MedAcidi-G1;g__;s__	taxonomic novelty determined using RED	N/A	N/A	11.59
Autumn 18_C6_2500m	Bin.114	MQ	d__Bacteria;p__Actinobacteriota;c__Acidimicrobiia;o__Acidimicrobiales;f__MedAcidi-G1;g__UBA3125;s__	k__Bacteria	(UID1453)	901	171	117	79.49	1.71	0	N/A	N/A	N/A	N/A	N/A	N/A	N/A	N/A	N/A	N/A	d__Bacteria;p__Actinobacteriota;c__Acidimicrobiia;o__Acidimicrobiales;f__MedAcidi-G1;g__;s__	taxonomic novelty determined using RED	N/A	N/A	77.04
Autumn 18_C6_700m	Bin.80	LQ	d__Bacteria;p__Actinobacteriota;c__Acidimicrobiia;o__Acidimicrobiales;f__MedAcidi-G1;g__UBA9410;s__	root	(UID1)	5656	56	24	4.17	0	0	N/A	N/A	N/A	N/A	N/A	GCA_002717365.1	95	d__Bacteria;p__Actinobacteriota;c__Acidimicrobiia;o__Acidimicrobiales;f__MedAcidi-G1;g__UBA9410;s__UBA9410 sp002717365	78.98	0.34	d__Bacteria;p__Actinobacteriota;c__Acidimicrobiia;o__Acidimicrobiales;f__MedAcidi-G1;g__UBA9410;s__	taxonomic classification defined by topology and ANI	N/A	GCA_002727895.1, s__UBA9410 sp002727895, 95.0, 80.61, 0.45; GCA_003541675.1, s__UBA9410 sp003541675, 95.0, 78.99, 0.32; GCA_002714485.1, s__UBA9410 sp002714485, 95.0, 78.45, 0.35; GCA_002348705.1, s__UBA9410 sp002348705, 95.0, 77.9, 0.21	20.77
Spring 19_C3-4_700m	Bin.77	LQ	d__Bacteria;p__Actinobacteriota;c__Acidimicrobiia;o__Acidimicrobiales;f__MedAcidi-G1;g__UBA9410;s__	k__Bacteria	(UID203)	5449	104	58	46.71	6.9	100	N/A	N/A	N/A	N/A	N/A	GCA_002717365.1	95	d__Bacteria;p__Actinobacteriota;c__Acidimicrobiia;o__Acidimicrobiales;f__MedAcidi-G1;g__UBA9410;s__UBA9410 sp002717365	89.8	0.59	d__Bacteria;p__Actinobacteriota;c__Acidimicrobiia;o__Acidimicrobiales;f__MedAcidi-G1;g__UBA9410;s__	taxonomic classification defined by topology and ANI	N/A	GCA_002727895.1, s__UBA9410 sp002727895, 95.0, 79.77, 0.5; GCA_002714485.1, s__UBA9410 sp002714485, 95.0, 78.58, 0.35; GCA_003541675.1, s__UBA9410 sp003541675, 95.0, 78.35, 0.35; GCA_002348705.1, s__UBA9410 sp002348705, 95.0, 77.65, 0.24	29.13
Spring 19_C3-4_700m	Bin.26	MQ	d__Bacteria;p__Actinobacteriota;c__Acidimicrobiia;o__Acidimicrobiales;f__MedAcidi-G1;g__UBA9410;s__	k__Bacteria	(UID203)	5449	104	58	59.31	3.45	50	N/A	N/A	N/A	N/A	N/A	GCA_002717365.1	95	d__Bacteria;p__Actinobacteriota;c__Acidimicrobiia;o__Acidimicrobiales;f__MedAcidi-G1;g__UBA9410;s__UBA9410 sp002717365	78.49	0.39	d__Bacteria;p__Actinobacteriota;c__Acidimicrobiia;o__Acidimicrobiales;f__MedAcidi-G1;g__UBA9410;s__	taxonomic classification defined by topology and ANI	N/A	GCA_002727895.1, s__UBA9410 sp002727895, 95.0, 79.71, 0.47; GCA_003541675.1, s__UBA9410 sp003541675, 95.0, 78.42, 0.35; GCA_002714485.1, s__UBA9410 sp002714485, 95.0, 78.23, 0.35; GCA_002348705.1, s__UBA9410 sp002348705, 95.0, 76.84, 0.19	48.69
Autumn 18_C6_700m	Bin.32	MQ	d__Bacteria;p__Actinobacteriota;c__Acidimicrobiia;o__Acidimicrobiales;f__MedAcidi-G1;g__UBA9410;s__	k__Bacteria	(UID203)	5449	104	58	52.59	3.45	0	N/A	N/A	N/A	N/A	N/A	GCA_002717365.1	95	d__Bacteria;p__Actinobacteriota;c__Acidimicrobiia;o__Acidimicrobiales;f__MedAcidi-G1;g__UBA9410;s__UBA9410 sp002717365	89.94	0.57	d__Bacteria;p__Actinobacteriota;c__Acidimicrobiia;o__Acidimicrobiales;f__MedAcidi-G1;g__UBA9410;s__	taxonomic classification defined by topology and ANI	N/A	GCA_002727895.1, s__UBA9410 sp002727895, 95.0, 79.59, 0.43; GCA_003541675.1, s__UBA9410 sp003541675, 95.0, 79.15, 0.34; GCA_002714485.1, s__UBA9410 sp002714485, 95.0, 78.36, 0.31; GCA_002348705.1, s__UBA9410 sp002348705, 95.0, 77.13, 0.21	39.62
Autumn 18_C6_2500m	Bin.115	LQ	d__Bacteria;p__Actinobacteriota;c__Acidimicrobiia;o__Acidimicrobiales;f__MedAcidi-G1;g__UBA9410;s__	k__Bacteria	(UID203)	5449	104	58	25	1.72	0	N/A	N/A	N/A	N/A	N/A	GCA_002717365.1	95	d__Bacteria;p__Actinobacteriota;c__Acidimicrobiia;o__Acidimicrobiales;f__MedAcidi-G1;g__UBA9410;s__UBA9410 sp002717365	77.82	0.28	d__Bacteria;p__Actinobacteriota;c__Acidimicrobiia;o__Acidimicrobiales;f__MedAcidi-G1;g__UBA9410;s__	taxonomic classification defined by topology and ANI	N/A	GCA_002727895.1, s__UBA9410 sp002727895, 95.0, 79.08, 0.45; GCA_003541675.1, s__UBA9410 sp003541675, 95.0, 78.36, 0.33; GCA_002714485.1, s__UBA9410 sp002714485, 95.0, 78.27, 0.35; GCA_002348705.1, s__UBA9410 sp002348705, 95.0, 77.25, 0.17	22.88
Spring 19_C3-4_700m	Bin.45	LQ	d__Bacteria;p__Actinobacteriota;c__Acidimicrobiia;o__Acidimicrobiales;f__MedAcidi-G1;g__UBA9410;s__	k__Bacteria	(UID203)	5449	104	58	17.24	0	0	N/A	N/A	N/A	N/A	N/A	GCA_002717365.1	95	d__Bacteria;p__Actinobacteriota;c__Acidimicrobiia;o__Acidimicrobiales;f__MedAcidi-G1;g__UBA9410;s__UBA9410 sp002717365	79.46	0.48	d__Bacteria;p__Actinobacteriota;c__Acidimicrobiia;o__Acidimicrobiales;f__MedAcidi-G1;g__UBA9410;s__	taxonomic classification defined by topology and ANI	N/A	GCA_002727895.1, s__UBA9410 sp002727895, 95.0, 80.64, 0.56; GCA_003541675.1, s__UBA9410 sp003541675, 95.0, 79.41, 0.41; GCA_002714485.1, s__UBA9410 sp002714485, 95.0, 78.72, 0.43; GCA_002348705.1, s__UBA9410 sp002348705, 95.0, 78.65, 0.34	16.33
Spring 19_C5_2000m	Bin.65	LQ	d__Bacteria;p__Actinobacteriota;c__Acidimicrobiia;o__Acidimicrobiales;f__MedAcidi-G1;g__UBA9410;s__	k__Bacteria	(UID203)	5449	104	58	37.07	0	0	N/A	N/A	N/A	N/A	N/A	GCA_002717365.1	95	d__Bacteria;p__Actinobacteriota;c__Acidimicrobiia;o__Acidimicrobiales;f__MedAcidi-G1;g__UBA9410;s__UBA9410 sp002717365	78.07	0.32	d__Bacteria;p__Actinobacteriota;c__Acidimicrobiia;o__Acidimicrobiales;f__MedAcidi-G1;g__UBA9410;s__	taxonomic classification defined by topology and ANI	N/A	GCA_002727895.1, s__UBA9410 sp002727895, 95.0, 79.5, 0.49; GCA_003541675.1, s__UBA9410 sp003541675, 95.0, 77.9, 0.36; GCA_002714485.1, s__UBA9410 sp002714485, 95.0, 77.85, 0.4; GCA_002348705.1, s__UBA9410 sp002348705, 95.0, 76.43, 0.22	33.29
Spring 19_C5_2000m	Bin.32	MQ	d__Bacteria;p__Actinobacteriota;c__Acidimicrobiia;o__Acidimicrobiales;f__MedAcidi-G1;g__UBA9410;s__	k__Bacteria	(UID1453)	901	171	117	81.39	6.41	22.22	N/A	N/A	N/A	N/A	N/A	GCA_002717365.1	95	d__Bacteria;p__Actinobacteriota;c__Acidimicrobiia;o__Acidimicrobiales;f__MedAcidi-G1;g__UBA9410;s__UBA9410 sp002717365	78.54	0.38	d__Bacteria;p__Actinobacteriota;c__Acidimicrobiia;o__Acidimicrobiales;f__MedAcidi-G1;g__UBA9410;s__	taxonomic classification defined by topology and ANI	N/A	GCA_002727895.1, s__UBA9410 sp002727895, 95.0, 79.81, 0.46; GCA_003541675.1, s__UBA9410 sp003541675, 95.0, 78.55, 0.44; GCA_002714485.1, s__UBA9410 sp002714485, 95.0, 78.23, 0.34; GCA_002348705.1, s__UBA9410 sp002348705, 95.0, 77.02, 0.18	64.56
Spring 19_C3-4_700m	Bin.19	MQ	d__Bacteria;p__Actinobacteriota;c__Acidimicrobiia;o__Acidimicrobiales;f__MedAcidi-G1;g__UBA9410;s__	k__Bacteria	(UID1453)	901	171	117	64.53	5.04	33.33	N/A	N/A	N/A	N/A	N/A	GCA_002717365.1	95	d__Bacteria;p__Actinobacteriota;c__Acidimicrobiia;o__Acidimicrobiales;f__MedAcidi-G1;g__UBA9410;s__UBA9410 sp002717365	78.67	0.39	d__Bacteria;p__Actinobacteriota;c__Acidimicrobiia;o__Acidimicrobiales;f__MedAcidi-G1;g__UBA9410;s__	taxonomic classification defined by topology and ANI	N/A	GCA_002727895.1, s__UBA9410 sp002727895, 95.0, 79.9, 0.5; GCA_003541675.1, s__UBA9410 sp003541675, 95.0, 78.32, 0.36; GCA_002714485.1, s__UBA9410 sp002714485, 95.0, 78.08, 0.34; GCA_002348705.1, s__UBA9410 sp002348705, 95.0, 76.93, 0.22	57.66
Autumn 18_C6_700m	Bin.77	MQ	d__Bacteria;p__Actinobacteriota;c__Acidimicrobiia;o__Acidimicrobiales;f__MedAcidi-G1;g__UBA9410;s__	k__Bacteria	(UID1453)	901	171	117	60.37	4.27	16.67	N/A	N/A	N/A	N/A	N/A	GCA_002717365.1	95	d__Bacteria;p__Actinobacteriota;c__Acidimicrobiia;o__Acidimicrobiales;f__MedAcidi-G1;g__UBA9410;s__UBA9410 sp002717365	79.75	0.48	d__Bacteria;p__Actinobacteriota;c__Acidimicrobiia;o__Acidimicrobiales;f__MedAcidi-G1;g__UBA9410;s__	taxonomic classification defined by topology and ANI	N/A	GCA_002727895.1, s__UBA9410 sp002727895, 95.0, 80.44, 0.5; GCA_003541675.1, s__UBA9410 sp003541675, 95.0, 78.91, 0.42; GCA_002714485.1, s__UBA9410 sp002714485, 95.0, 78.7, 0.43; GCA_002348705.1, s__UBA9410 sp002348705, 95.0, 77.32, 0.25	50.87
Autumn 18_C6_700m	Bin.56	LQ	d__Bacteria;p__Actinobacteriota;c__Acidimicrobiia;o__Acidimicrobiales;f__MedAcidi-G1;g__UBA9410;s__	k__Bacteria	(UID1453)	901	171	117	36.6	2.56	33.33	N/A	N/A	N/A	N/A	N/A	GCA_002717365.1	95	d__Bacteria;p__Actinobacteriota;c__Acidimicrobiia;o__Acidimicrobiales;f__MedAcidi-G1;g__UBA9410;s__UBA9410 sp002717365	79.03	0.45	d__Bacteria;p__Actinobacteriota;c__Acidimicrobiia;o__Acidimicrobiales;f__MedAcidi-G1;g__UBA9410;s__	taxonomic classification defined by topology and ANI	N/A	GCA_002727895.1, s__UBA9410 sp002727895, 95.0, 80.08, 0.55; GCA_003541675.1, s__UBA9410 sp003541675, 95.0, 78.77, 0.38; GCA_002714485.1, s__UBA9410 sp002714485, 95.0, 78.51, 0.37; GCA_002348705.1, s__UBA9410 sp002348705, 95.0, 77.31, 0.23	30.73
Autumn 18_C6_2500m	Bin.86	LQ	d__Bacteria;p__Actinobacteriota;c__Acidimicrobiia;o__Acidimicrobiales;f__MedAcidi-G1;g__UBA9410;s__	k__Bacteria	(UID1453)	901	171	117	46.01	1.86	100	N/A	N/A	N/A	N/A	N/A	GCA_002717365.1	95	d__Bacteria;p__Actinobacteriota;c__Acidimicrobiia;o__Acidimicrobiales;f__MedAcidi-G1;g__UBA9410;s__UBA9410 sp002717365	78.7	0.39	d__Bacteria;p__Actinobacteriota;c__Acidimicrobiia;o__Acidimicrobiales;f__MedAcidi-G1;g__UBA9410;s__	taxonomic classification defined by topology and ANI	N/A	GCA_002727895.1, s__UBA9410 sp002727895, 95.0, 79.82, 0.54; GCA_003541675.1, s__UBA9410 sp003541675, 95.0, 78.48, 0.37; GCA_002714485.1, s__UBA9410 sp002714485, 95.0, 78.03, 0.4; GCA_002348705.1, s__UBA9410 sp002348705, 95.0, 76.68, 0.25	42.02
Spring 19_C3-4_700m	Bin.51	LQ	d__Bacteria;p__Actinobacteriota;c__Acidimicrobiia;o__Acidimicrobiales;f__MedAcidi-G1;g__UBA9410;s__	k__Bacteria	(UID1453)	901	171	117	41.2	0.43	0	N/A	N/A	N/A	N/A	N/A	GCA_002717365.1	95	d__Bacteria;p__Actinobacteriota;c__Acidimicrobiia;o__Acidimicrobiales;f__MedAcidi-G1;g__UBA9410;s__UBA9410 sp002717365	79.34	0.43	d__Bacteria;p__Actinobacteriota;c__Acidimicrobiia;o__Acidimicrobiales;f__MedAcidi-G1;g__UBA9410;s__	taxonomic classification defined by topology and ANI	N/A	GCA_002727895.1, s__UBA9410 sp002727895, 95.0, 80.17, 0.56; GCA_003541675.1, s__UBA9410 sp003541675, 95.0, 79.04, 0.42; GCA_002714485.1, s__UBA9410 sp002714485, 95.0, 78.67, 0.41; GCA_002348705.1, s__UBA9410 sp002348705, 95.0, 77.41, 0.24	37.44
Autumn 18_C6_700m	Bin.97	LQ	d__Bacteria;p__Actinobacteriota;c__Acidimicrobiia;o__Acidimicrobiales;f__MedAcidi-G1;g__UBA9410;s__	k__Bacteria	(UID1453)	901	171	117	38.98	0	0	N/A	N/A	N/A	N/A	N/A	GCA_002717365.1	95	d__Bacteria;p__Actinobacteriota;c__Acidimicrobiia;o__Acidimicrobiales;f__MedAcidi-G1;g__UBA9410;s__UBA9410 sp002717365	78.48	0.32	d__Bacteria;p__Actinobacteriota;c__Acidimicrobiia;o__Acidimicrobiales;f__MedAcidi-G1;g__UBA9410;s__	taxonomic classification defined by topology and ANI	N/A	GCA_002727895.1, s__UBA9410 sp002727895, 95.0, 79.28, 0.52; GCA_002714485.1, s__UBA9410 sp002714485, 95.0, 77.88, 0.39; GCA_003541675.1, s__UBA9410 sp003541675, 95.0, 77.51, 0.38; GCA_002348705.1, s__UBA9410 sp002348705, 95.0, 76.71, 0.24	34.94
Autumn 18_C4_2m	Bin.71	MQ	d__Bacteria;p__Actinobacteriota;c__Acidimicrobiia;o__Acidimicrobiales;f__TK06;g__MedAcidi-G3;s__MedAcidi-G3 sp000817105	k__Bacteria	(UID1453)	901	171	117	84.62	2.56	33.33	GCA_000817105.1	95	d__Bacteria;p__Actinobacteriota;c__Acidimicrobiia;o__Acidimicrobiales;f__TK06;g__MedAcidi-G3;s__MedAcidi-G3 sp000817105	97.72	0.8	GCA_000817105.1	95	d__Bacteria;p__Actinobacteriota;c__Acidimicrobiia;o__Acidimicrobiales;f__TK06;g__MedAcidi-G3;s__MedAcidi-G3 sp000817105	97.72	0.8	d__Bacteria;p__Actinobacteriota;c__Acidimicrobiia;o__Acidimicrobiales;f__TK06;g__MedAcidi-G3;s__	taxonomic classification defined by topology and ANI	topological placement and ANI have congruent species assignments	GCA_002722565.1, s__MedAcidi-G3 sp002722565, 95.0, 82.83, 0.77; GCA_003445455.1, s__MedAcidi-G3 sp003445455, 95.0, 81.33, 0.64; GCA_004214275.1, s__MedAcidi-G3 sp004214275, 95.0, 78.36, 0.34; GCA_002457435.1, s__MedAcidi-G3 sp002457435, 95.0, 78.33, 0.31; GCA_002713975.1, s__MedAcidi-G3 sp002713975, 95.0, 78.3, 0.34; GCA_002708935.1, s__MedAcidi-G3 sp002708935, 95.0, 78.14, 0.35	82.64
Spring 19_C3-4_700m	Bin.92	LQ	d__Bacteria;p__Actinobacteriota;c__Acidimicrobiia;o__Acidimicrobiales;f__TK06;g__UBA2110;s__	k__Bacteria	(UID203)	5449	104	58	17.55	0	0	N/A	N/A	N/A	N/A	N/A	GCA_002331465.1	95	d__Bacteria;p__Actinobacteriota;c__Acidimicrobiia;o__Acidimicrobiales;f__TK06;g__UBA2110;s__UBA2110 sp002331465	94.06	0.58	d__Bacteria;p__Actinobacteriota;c__Acidimicrobiia;o__Acidimicrobiales;f__TK06;g__UBA2110;s__	taxonomic classification defined by topology and ANI	N/A	GCA_002719335.1, s__UBA2110 sp002719335, 95.0, 83.28, 0.55; GCA_002388005.1, s__UBA2110 sp002388005, 95.0, 78.76, 0.38; GCA_002705305.1, s__UBA2110 sp002705305, 95.0, 77.9, 0.33	18.99
Autumn 18_C6_2500m	Bin.90	MQ	d__Bacteria;p__Actinobacteriota;c__Acidimicrobiia;o__Acidimicrobiales;f__TK06;g__UBA2110;s__	k__Bacteria	(UID1453)	901	171	117	85.39	5.56	0	N/A	N/A	N/A	N/A	N/A	GCA_002331465.1	95	d__Bacteria;p__Actinobacteriota;c__Acidimicrobiia;o__Acidimicrobiales;f__TK06;g__UBA2110;s__UBA2110 sp002331465	90.24	0.75	d__Bacteria;p__Actinobacteriota;c__Acidimicrobiia;o__Acidimicrobiales;f__TK06;g__UBA2110;s__	taxonomic classification defined by topology and ANI	N/A	GCA_002719335.1, s__UBA2110 sp002719335, 95.0, 84.64, 0.7; GCA_002388005.1, s__UBA2110 sp002388005, 95.0, 78.79, 0.51; GCA_002705305.1, s__UBA2110 sp002705305, 95.0, 78.01, 0.44	75.3
Autumn 18_C6_700m	Bin.46	LQ	d__Bacteria;p__Actinobacteriota;c__Acidimicrobiia;o__Acidimicrobiales;f__TK06;g__UBA2110;s__	k__Bacteria	(UID1453)	901	171	117	39.93	2.14	0	N/A	N/A	N/A	N/A	N/A	GCA_002331465.1	95	d__Bacteria;p__Actinobacteriota;c__Acidimicrobiia;o__Acidimicrobiales;f__TK06;g__UBA2110;s__UBA2110 sp002331465	94.17	0.8	d__Bacteria;p__Actinobacteriota;c__Acidimicrobiia;o__Acidimicrobiales;f__TK06;g__UBA2110;s__	taxonomic classification defined by topology and ANI	N/A	GCA_002719335.1, s__UBA2110 sp002719335, 95.0, 82.55, 0.73; GCA_002388005.1, s__UBA2110 sp002388005, 95.0, 78.44, 0.52; GCA_002705305.1, s__UBA2110 sp002705305, 95.0, 77.68, 0.4	34.8
Autumn 18_C6_700m	Bin.66	MQ	d__Bacteria;p__Actinobacteriota;c__Acidimicrobiia;o__Acidimicrobiales;f__TK06;g__UBA2110;s__UBA2110 sp002719335	k__Bacteria	(UID203)	5449	104	58	88.79	9.25	88.46	GCA_002719335.1	95	d__Bacteria;p__Actinobacteriota;c__Acidimicrobiia;o__Acidimicrobiales;f__TK06;g__UBA2110;s__UBA2110 sp002719335	97.05	0.75	GCA_002719335.1	95	d__Bacteria;p__Actinobacteriota;c__Acidimicrobiia;o__Acidimicrobiales;f__TK06;g__UBA2110;s__UBA2110 sp002719335	97.05	0.75	d__Bacteria;p__Actinobacteriota;c__Acidimicrobiia;o__Acidimicrobiales;f__TK06;g__UBA2110;s__	taxonomic classification defined by topology and ANI	topological placement and ANI have congruent species assignments	GCA_002331465.1, s__UBA2110 sp002331465, 95.0, 83.76, 0.64; GCA_002388005.1, s__UBA2110 sp002388005, 95.0, 81.08, 0.58; GCA_002705305.1, s__UBA2110 sp002705305, 95.0, 78.89, 0.47	65.83
Spring 19_C3-4_700m	Bin.58	MQ	d__Bacteria;p__Actinobacteriota;c__Acidimicrobiia;o__Acidimicrobiales;f__TK06;g__UBA2110;s__UBA2110 sp002719335	k__Bacteria	(UID1453)	901	171	117	59.45	3.47	20	GCA_002719335.1	95	d__Bacteria;p__Actinobacteriota;c__Acidimicrobiia;o__Acidimicrobiales;f__TK06;g__UBA2110;s__UBA2110 sp002719335	97.09	0.8	GCA_002719335.1	95	d__Bacteria;p__Actinobacteriota;c__Acidimicrobiia;o__Acidimicrobiales;f__TK06;g__UBA2110;s__UBA2110 sp002719335	97.09	0.8	d__Bacteria;p__Actinobacteriota;c__Acidimicrobiia;o__Acidimicrobiales;f__TK06;g__UBA2110;s__	taxonomic classification defined by topology and ANI	topological placement and ANI have congruent species assignments	GCA_002331465.1, s__UBA2110 sp002331465, 95.0, 84.1, 0.7; GCA_002388005.1, s__UBA2110 sp002388005, 95.0, 80.59, 0.59; GCA_002705305.1, s__UBA2110 sp002705305, 95.0, 78.85, 0.51	58.61
Autumn 18_C6_2500m	Bin.45	HQ	d__Bacteria;p__Actinobacteriota;c__Acidimicrobiia;o__Acidimicrobiales;f__TK06;g__UBA2110;s__UBA2110 sp002719335	k__Bacteria	(UID1453)	901	171	117	94.79	2.99	25	GCA_002719335.1	95	d__Bacteria;p__Actinobacteriota;c__Acidimicrobiia;o__Acidimicrobiales;f__TK06;g__UBA2110;s__UBA2110 sp002719335	97.67	0.8	GCA_002719335.1	95	d__Bacteria;p__Actinobacteriota;c__Acidimicrobiia;o__Acidimicrobiales;f__TK06;g__UBA2110;s__UBA2110 sp002719335	97.67	0.8	d__Bacteria;p__Actinobacteriota;c__Acidimicrobiia;o__Acidimicrobiales;f__TK06;g__UBA2110;s__	taxonomic classification defined by topology and ANI	topological placement and ANI have congruent species assignments	GCA_002331465.1, s__UBA2110 sp002331465, 95.0, 83.85, 0.71; GCA_002388005.1, s__UBA2110 sp002388005, 95.0, 80.31, 0.57; GCA_002705305.1, s__UBA2110 sp002705305, 95.0, 78.8, 0.51	90.18
Autumn 18_C5_1250m	Bin.9	HQ	d__Bacteria;p__Actinobacteriota;c__Acidimicrobiia;o__Acidimicrobiales;f__TK06;g__UBA2110;s__UBA2110 sp002719335	k__Bacteria	(UID1453)	901	171	117	93.51	2.14	0	GCA_002719335.1	95	d__Bacteria;p__Actinobacteriota;c__Acidimicrobiia;o__Acidimicrobiales;f__TK06;g__UBA2110;s__UBA2110 sp002719335	97.73	0.8	GCA_002719335.1	95	d__Bacteria;p__Actinobacteriota;c__Acidimicrobiia;o__Acidimicrobiales;f__TK06;g__UBA2110;s__UBA2110 sp002719335	97.73	0.8	d__Bacteria;p__Actinobacteriota;c__Acidimicrobiia;o__Acidimicrobiales;f__TK06;g__UBA2110;s__	taxonomic classification defined by topology and ANI	topological placement and ANI have congruent species assignments	GCA_002331465.1, s__UBA2110 sp002331465, 95.0, 83.89, 0.72; GCA_002388005.1, s__UBA2110 sp002388005, 95.0, 80.15, 0.56; GCA_002705305.1, s__UBA2110 sp002705305, 95.0, 78.53, 0.51	85.63
Autumn 18_C4_2m	Bin.85	HQ	d__Bacteria;p__Actinobacteriota;c__Acidimicrobiia;o__Acidimicrobiales;f__UBA8592;g__MedAcidi-G2A;s__	k__Bacteria	(UID1453)	901	171	117	94.87	3.85	33.33	N/A	N/A	N/A	N/A	N/A	GCA_002341185.1	95	d__Bacteria;p__Actinobacteriota;c__Acidimicrobiia;o__Acidimicrobiales;f__UBA8592;g__MedAcidi-G2A;s__MedAcidi-G2A sp002341185	89.75	0.9	d__Bacteria;p__Actinobacteriota;c__Acidimicrobiia;o__Acidimicrobiales;f__UBA8592;g__MedAcidi-G2A;s__	taxonomic classification defined by topology and ANI	N/A	GCA_002295705.1, s__MedAcidi-G2A sp002295705, 95.0, 80.6, 0.52; GCA_002500385.1, s__MedAcidi-G2A sp002500385, 95.0, 80.43, 0.46; GCA_002719235.1, s__MedAcidi-G2A sp002719235, 95.0, 80.1, 0.48; GCA_002712415.1, s__MedAcidi-G2A sp002712415, 95.0, 79.94, 0.43; GCA_002380145.1, s__MedAcidi-G2A sp002380145, 95.0, 79.76, 0.47; GCA_000817095.1, s__MedAcidi-G2A sp000817095, 95.0, 79.75, 0.17; GCA_0027123…	89.38
Autumn 18_C4_2m	Bin.68	HQ	d__Bacteria;p__Actinobacteriota;c__Acidimicrobiia;o__Acidimicrobiales;f__UBA8592;g__MedAcidi-G2A;s__MedAcidi-G2A sp002171605	k__Bacteria	(UID1453)	901	171	117	96.15	3.42	20	GCA_002171605.1	95	d__Bacteria;p__Actinobacteriota;c__Acidimicrobiia;o__Acidimicrobiales;f__UBA8592;g__MedAcidi-G2A;s__MedAcidi-G2A sp002171605	98.29	0.82	N/A	N/A	N/A	N/A	N/A	d__Bacteria;p__Actinobacteriota;c__Acidimicrobiia;o__Acidimicrobiales;f__UBA8592;g__MedAcidi-G2A;s__	ANI	topological placement and ANI have incongruent species assignments	GCA_002171605.1, s__MedAcidi-G2A sp002171605, 95.0, 98.29, 0.82; GCA_000817095.1, s__MedAcidi-G2A sp000817095, 95.0, 98.27, 0.9; GCA_002341185.1, s__MedAcidi-G2A sp002341185, 95.0, 79.37, 0.16; GCA_002500385.1, s__MedAcidi-G2A sp002500385, 95.0, 78.24, 0.14; GCA_002709645.1, s__MedAcidi-G2A sp002709645, 95.0, 77.93, 0.3; GCA_002712415.1, s__MedAcidi-G2A sp002712415, 95.0, 77.75, 0.1; GCA_00271348…	86.21
Autumn 18_C4_2m	Bin.82	LQ	d__Bacteria;p__Actinobacteriota;c__Acidimicrobiia;o__TMED189;f__TMED189;g__TMED189;s__	k__Bacteria	(UID203)	5449	103	57	29.82	3.51	0	N/A	N/A	N/A	N/A	N/A	GCA_004213405.1	95	d__Bacteria;p__Actinobacteriota;c__Acidimicrobiia;o__TMED189;f__TMED189;g__TMED189;s__TMED189 sp004213405	82.06	0.58	d__Bacteria;p__Actinobacteriota;c__Acidimicrobiia;o__TMED189;f__TMED189;g__TMED189;s__	taxonomic classification defined by topology and ANI	N/A	GCA_002169845.1, s__TMED189 sp002169845, 95.0, 81.04, 0.12; GCA_003281085.1, s__TMED189 sp003281085, 95.0, 79.67, 0.3; GCA_002169115.2, s__TMED189 sp002169115, 95.0, 78.72, 0.03; GCA_002683085.1, s__TMED189 sp002683085, 95.0, 78.3, 0.12; GCA_003213625.1, s__TMED189 sp003213625, 95.0, 77.75, 0.18; GCA_000384495.1, s__TMED189 sp000384495, 95.0, 77.7, 0.12; GCA_003213165.1, s__TMED189 sp003213165, 9…	19.03
Autumn 18_C4_2m	Bin.73	LQ	d__Bacteria;p__Actinobacteriota;c__Acidimicrobiia;o__TMED189;f__TMED189;g__TMED189;s__	k__Bacteria	(UID203)	5449	103	57	49.12	0	0	N/A	N/A	N/A	N/A	N/A	N/A	N/A	N/A	N/A	N/A	d__Bacteria;p__Actinobacteriota;c__Acidimicrobiia;o__TMED189;f__TMED189;g__TMED189;s__	ANI	N/A	GCA_002169115.2, s__TMED189 sp002169115, 95.0, 78.61, 0.12; GCA_003213165.1, s__TMED189 sp003213165, 95.0, 78.24, 0.32; GCA_002683085.1, s__TMED189 sp002683085, 95.0, 78.24, 0.16; GCA_003213625.1, s__TMED189 sp003213625, 95.0, 78.14, 0.18; GCA_003281085.1, s__TMED189 sp003281085, 95.0, 78.1, 0.34; GCA_004213405.1, s__TMED189 sp004213405, 95.0, 77.95, 0.28; GCA_002308095.1, s__TMED189 sp002308095,…	31.77
Autumn 18_C4_2m	Bin.54	MQ	d__Bacteria;p__Actinobacteriota;c__Acidimicrobiia;o__TMED189;f__TMED189;g__TMED189;s__	k__Bacteria	(UID203)	5449	104	58	53.45	8.62	0	N/A	N/A	N/A	N/A	N/A	N/A	N/A	N/A	N/A	N/A	d__Bacteria;p__Actinobacteriota;c__Acidimicrobiia;o__TMED189;f__TMED189;g__TMED189;s__	taxonomic classification defined by topology and ANI	N/A	GCA_003213625.1, s__TMED189 sp003213625, 95.0, 80.95, 0.65; GCA_000384495.1, s__TMED189 sp000384495, 95.0, 80.13, 0.36; GCA_002683085.1, s__TMED189 sp002683085, 95.0, 77.8, 0.2; GCA_003282445.1, s__TMED189 sp003282445, 95.0, 77.65, 0.27; GCA_003281085.1, s__TMED189 sp003281085, 95.0, 77.52, 0.2; GCA_002724835.1, s__TMED189 sp002724835, 95.0, 77.41, 0.26; GCA_003213165.1, s__TMED189 sp003213165, 9…	33.63
Autumn 18_C4_60m	Bin.72	LQ	d__Bacteria;p__Actinobacteriota;c__Acidimicrobiia;o__TMED189;f__TMED189;g__TMED189;s__	k__Bacteria	(UID203)	5449	104	58	32.76	0	0	N/A	N/A	N/A	N/A	N/A	N/A	N/A	N/A	N/A	N/A	d__Bacteria;p__Actinobacteriota;c__Acidimicrobiia;o__TMED189;f__TMED189;g__TMED189;s__	ANI	N/A	GCA_002169845.1, s__TMED189 sp002169845, 95.0, 78.6, 0.08; GCA_003213165.1, s__TMED189 sp003213165, 95.0, 78.28, 0.31; GCA_003281085.1, s__TMED189 sp003281085, 95.0, 77.96, 0.31; GCA_002169115.2, s__TMED189 sp002169115, 95.0, 77.69, 0.06; GCA_004213405.1, s__TMED189 sp004213405, 95.0, 77.57, 0.24; GCA_002308095.1, s__TMED189 sp002308095, 95.0, 77.23, 0.1; GCA_000384495.1, s__TMED189 sp000384495, …	21.85
Autumn 18_C4_2m	Bin.91	LQ	d__Bacteria;p__Actinobacteriota;c__Acidimicrobiia;o__TMED189;f__TMED189;g__TMED189;s__TMED189 sp002683085	k__Bacteria	(UID203)	5449	104	58	29.31	0	0	GCA_002683085.1	95	d__Bacteria;p__Actinobacteriota;c__Acidimicrobiia;o__TMED189;f__TMED189;g__TMED189;s__TMED189 sp002683085	95.36	0.75	GCA_002169115.2	95	d__Bacteria;p__Actinobacteriota;c__Acidimicrobiia;o__TMED189;f__TMED189;g__TMED189;s__TMED189 sp002169115	94.57	0.66	d__Bacteria;p__Actinobacteriota;c__Acidimicrobiia;o__TMED189;f__TMED189;g__TMED189;s__	ANI	topological placement and ANI have incongruent species assignments	GCA_002169845.1, s__TMED189 sp002169845, 95.0, 79.93, 0.56; GCA_002308095.1, s__TMED189 sp002308095, 95.0, 78.73, 0.35; GCA_003281085.1, s__TMED189 sp003281085, 95.0, 77.6, 0.12; GCA_000384495.1, s__TMED189 sp000384495, 95.0, 77.5, 0.13; GCA_003282445.1, s__TMED189 sp003282445, 95.0, 76.83, 0.19; GCA_004214055.1, s__TMED189 sp004214055, 95.0, 76.75, 0.16; GCA_003213625.1, s__TMED189 sp003213625, …	20.02
Autumn 18_C4_2m	Bin.31	LQ	d__Bacteria;p__Actinobacteriota;c__Acidimicrobiia;o__TMED189;f__TMED189;g__TMED189;s__TMED189 sp002683085	k__Bacteria	(UID1453)	901	171	117	37.89	2.14	66.67	GCA_002683085.1	95	d__Bacteria;p__Actinobacteriota;c__Acidimicrobiia;o__TMED189;f__TMED189;g__TMED189;s__TMED189 sp002683085	95.67	0.87	GCA_002169115.2	95	d__Bacteria;p__Actinobacteriota;c__Acidimicrobiia;o__TMED189;f__TMED189;g__TMED189;s__TMED189 sp002169115	95.77	0.23	d__Bacteria;p__Actinobacteriota;c__Acidimicrobiia;o__TMED189;f__TMED189;g__TMED189;s__	ANI	topological placement and ANI have incongruent species assignments	GCA_002169845.1, s__TMED189 sp002169845, 95.0, 82.05, 0.43; GCA_002308095.1, s__TMED189 sp002308095, 95.0, 80.69, 0.52; GCA_003213165.1, s__TMED189 sp003213165, 95.0, 78.25, 0.23; GCA_004213405.1, s__TMED189 sp004213405, 95.0, 78.09, 0.2; GCA_004214055.1, s__TMED189 sp004214055, 95.0, 77.86, 0.13; GCA_000384495.1, s__TMED189 sp000384495, 95.0, 77.59, 0.05; GCA_003281085.1, s__TMED189 sp003281085,…	42.44
Autumn 18_C4_60m	Bin.57	MQ	d__Bacteria;p__Actinobacteriota;c__Actinomycetia;o__Nanopelagicales;f__S36-B12;g__S36-B12;s__S36-B12 sp002729215	k__Bacteria	(UID203)	5449	103	58	50	0	0	GCA_002729215.1	95	d__Bacteria;p__Actinobacteriota;c__Actinomycetia;o__Nanopelagicales;f__S36-B12;g__S36-B12;s__S36-B12 sp002729215	99.42	0.9	GCA_002729215.1	95	d__Bacteria;p__Actinobacteriota;c__Actinomycetia;o__Nanopelagicales;f__S36-B12;g__S36-B12;s__S36-B12 sp002729215	99.42	0.9	d__Bacteria;p__Actinobacteriota;c__Actinomycetia;o__Nanopelagicales;f__S36-B12;g__S36-B12;s__	taxonomic classification defined by topology and ANI	topological placement and ANI have congruent species assignments	GCA_002728915.1, s__S36-B12 sp002728915, 95.0, 90.81, 0.79; GCA_002694095.1, s__S36-B12 sp002694095, 95.0, 89.94, 0.81	43.33
Autumn 18_C4_2m	Bin.130	MQ	d__Bacteria;p__Actinobacteriota;c__Actinomycetia;o__Nanopelagicales;f__S36-B12;g__S36-B12;s__S36-B12 sp002729215	o__Actinomycetales	(UID1663)	488	310	185	83.44	5	25	GCA_002729215.1	95	d__Bacteria;p__Actinobacteriota;c__Actinomycetia;o__Nanopelagicales;f__S36-B12;g__S36-B12;s__S36-B12 sp002729215	99.17	0.88	GCA_002729215.1	95	d__Bacteria;p__Actinobacteriota;c__Actinomycetia;o__Nanopelagicales;f__S36-B12;g__S36-B12;s__S36-B12 sp002729215	99.17	0.88	d__Bacteria;p__Actinobacteriota;c__Actinomycetia;o__Nanopelagicales;f__S36-B12;g__S36-B12;s__	taxonomic classification defined by topology and ANI	topological placement and ANI have congruent species assignments	GCA_002728915.1, s__S36-B12 sp002728915, 95.0, 90.99, 0.78; GCA_002694095.1, s__S36-B12 sp002694095, 95.0, 90.1, 0.79	79.29
Spring 19_C3-4_700m	Bin.73	LQ	d__Bacteria;p__Bacteroidota;c__Bacteroidia;o__Cytophagales;f__Marinoscillaceae;g__;s__	k__Bacteria	(UID2495)	2993	147	91	34.07	2.91	0	N/A	N/A	N/A	N/A	N/A	N/A	N/A	N/A	N/A	N/A	d__Bacteria;p__Bacteroidota;c__Bacteroidia;o__Cytophagales;f__Marinoscillaceae;g__;s__	taxonomic novelty determined using RED	N/A	N/A	31.73
Autumn 18_C6_700m	Bin.96	LQ	d__Bacteria;p__Bacteroidota;c__Bacteroidia;o__Cytophagales;f__Marinoscillaceae;g__;s__	o__Cytophagales	(UID2936)	47	454	336	42.97	3.79	10	N/A	N/A	N/A	N/A	N/A	N/A	N/A	N/A	N/A	N/A	d__Bacteria;p__Bacteroidota;c__Bacteroidia;o__Cytophagales;f__Marinoscillaceae;g__;s__	taxonomic novelty determined using RED	N/A	N/A	47.24
Autumn 18_C6_2500m	Bin.42	MQ	d__Bacteria;p__Bacteroidota;c__Bacteroidia;o__Cytophagales;f__Marinoscillaceae;g__;s__	o__Cytophagales	(UID2936)	47	454	336	74.43	2.08	0	N/A	N/A	N/A	N/A	N/A	N/A	N/A	N/A	N/A	N/A	d__Bacteria;p__Bacteroidota;c__Bacteroidia;o__Cytophagales;f__Marinoscillaceae;g__;s__	taxonomic novelty determined using RED	N/A	N/A	82.16
Autumn 18_C5_1250m	Bin.36	MQ	d__Bacteria;p__Bacteroidota;c__Bacteroidia;o__Cytophagales;f__Marinoscillaceae;g__;s__	o__Cytophagales	(UID2936)	47	454	336	64.61	1.04	20	N/A	N/A	N/A	N/A	N/A	N/A	N/A	N/A	N/A	N/A	d__Bacteria;p__Bacteroidota;c__Bacteroidia;o__Cytophagales;f__Marinoscillaceae;g__;s__	taxonomic novelty determined using RED	N/A	N/A	76.81
Autumn 18_C4_60m	Bin.52	LQ	d__Bacteria;p__Bacteroidota;c__Bacteroidia;o__Cytophagales;f__Marinoscillaceae;g__MED-G16;s__MED-G16 sp002692105	k__Bacteria	(UID203)	5449	104	58	31.03	1.72	0	GCA_002692105.1	95	d__Bacteria;p__Bacteroidota;c__Bacteroidia;o__Cytophagales;f__Marinoscillaceae;g__MED-G16;s__MED-G16 sp002692105	97.92	0.74	GCA_002692105.1	95	d__Bacteria;p__Bacteroidota;c__Bacteroidia;o__Cytophagales;f__Marinoscillaceae;g__MED-G16;s__MED-G16 sp002692105	97.92	0.74	d__Bacteria;p__Bacteroidota;c__Bacteroidia;o__Cytophagales;f__Marinoscillaceae;g__MED-G16;s__	taxonomic classification defined by topology and ANI	topological placement and ANI have congruent species assignments	GCA_002702205.1, s__MED-G16 sp002702205, 95.0, 86.48, 0.55; GCA_002696995.1, s__MED-G16 sp002696995, 95.0, 77.32, 0.23; GCA_002457315.1, s__MED-G16 sp002457315, 95.0, 77.17, 0.19; GCA_002701745.1, s__MED-G16 sp002701745, 95.0, 76.64, 0.16; GCA_002697405.1, s__MED-G16 sp002697405, 95.0, 76.25, 0.21	22.58
Autumn 18_C4_2m	Bin.66	MQ	d__Bacteria;p__Bacteroidota;c__Bacteroidia;o__Cytophagales;f__Marinoscillaceae;g__MED-G16;s__MED-G16 sp002692105	o__Cytophagales	(UID2936)	47	454	336	58.22	0.39	75	GCA_002692105.1	95	d__Bacteria;p__Bacteroidota;c__Bacteroidia;o__Cytophagales;f__Marinoscillaceae;g__MED-G16;s__MED-G16 sp002692105	97.54	0.87	GCA_002692105.1	95	d__Bacteria;p__Bacteroidota;c__Bacteroidia;o__Cytophagales;f__Marinoscillaceae;g__MED-G16;s__MED-G16 sp002692105	97.54	0.87	d__Bacteria;p__Bacteroidota;c__Bacteroidia;o__Cytophagales;f__Marinoscillaceae;g__MED-G16;s__	taxonomic classification defined by topology and ANI	topological placement and ANI have congruent species assignments	GCA_002702205.1, s__MED-G16 sp002702205, 95.0, 87.26, 0.7; GCA_002696995.1, s__MED-G16 sp002696995, 95.0, 77.79, 0.23; GCA_002457315.1, s__MED-G16 sp002457315, 95.0, 77.29, 0.23; GCA_002697405.1, s__MED-G16 sp002697405, 95.0, 77.26, 0.26; GCA_002701745.1, s__MED-G16 sp002701745, 95.0, 77.12, 0.21	66.31
Autumn 18_C4_2m	Bin.30	LQ	d__Bacteria;p__Bacteroidota;c__Bacteroidia;o__Flavobacteriales;f__BACL11;g__;s__	k__Bacteria	(UID203)	5449	104	58	32.76	1.72	0	N/A	N/A	N/A	N/A	N/A	N/A	N/A	N/A	N/A	N/A	d__Bacteria;p__Bacteroidota;c__Bacteroidia;o__Flavobacteriales;f__BACL11;g__;s__	taxonomic classification fully defined by topology	N/A	N/A	23.65
Spring 19_C5_2000m	Bin.12	MQ	d__Bacteria;p__Bacteroidota;c__Bacteroidia;o__Flavobacteriales;f__BACL11;g__TMED123;s__	k__Bacteria	(UID2569)	434	278	186	56.9	1.08	50	N/A	N/A	N/A	N/A	N/A	GCA_002170165.1	95	d__Bacteria;p__Bacteroidota;c__Bacteroidia;o__Flavobacteriales;f__BACL11;g__TMED123;s__TMED123 sp002170165	78	0.38	d__Bacteria;p__Bacteroidota;c__Bacteroidia;o__Flavobacteriales;f__BACL11;g__;s__	taxonomic classification defined by topology and ANI	N/A	N/A	55.85
Autumn 18_C4_60m	Bin.4	LQ	d__Bacteria;p__Bacteroidota;c__Bacteroidia;o__Flavobacteriales;f__Flavobacteriaceae;g__;s__	k__Bacteria	(UID203)	5449	104	58	18.26	0	0	N/A	N/A	N/A	N/A	N/A	N/A	N/A	N/A	N/A	N/A	d__Bacteria;p__Bacteroidota;c__Bacteroidia;o__Flavobacteriales;f__Flavobacteriaceae;g__;s__	taxonomic novelty determined using RED	N/A	N/A	13.73
Autumn 18_C5_1250m	Bin.16	MQ	d__Bacteria;p__Bacteroidota;c__Bacteroidia;o__Flavobacteriales;f__Flavobacteriaceae;g__GCA-2700405;s__	k__Bacteria	(UID203)	5449	104	58	51.72	0	0	N/A	N/A	N/A	N/A	N/A	N/A	N/A	N/A	N/A	N/A	d__Bacteria;p__Bacteroidota;c__Bacteroidia;o__Flavobacteriales;f__Flavobacteriaceae;g__;s__	taxonomic novelty determined using RED	N/A	N/A	50.34
Autumn 18_C6_2500m	Bin.41	MQ	d__Bacteria;p__Bacteroidota;c__Bacteroidia;o__Flavobacteriales;f__Flavobacteriaceae;g__GCA-2700405;s__	k__Bacteria	(UID203)	5449	104	58	56.9	0	0	N/A	N/A	N/A	N/A	N/A	N/A	N/A	N/A	N/A	N/A	d__Bacteria;p__Bacteroidota;c__Bacteroidia;o__Flavobacteriales;f__Flavobacteriaceae;g__;s__	taxonomic novelty determined using RED	N/A	N/A	52.32
Spring 19_C5_2000m	Bin.24	MQ	d__Bacteria;p__Bacteroidota;c__Bacteroidia;o__Flavobacteriales;f__Flavobacteriaceae;g__GCA-2700405;s__	s__algicola	(UID2846)	47	571	303	60.63	1.91	36.36	N/A	N/A	N/A	N/A	N/A	N/A	N/A	N/A	N/A	N/A	d__Bacteria;p__Bacteroidota;c__Bacteroidia;o__Flavobacteriales;f__Flavobacteriaceae;g__;s__	taxonomic novelty determined using RED	N/A	N/A	73.49
Autumn 18_C6_700m	Bin.54	MQ	d__Bacteria;p__Bacteroidota;c__Bacteroidia;o__Flavobacteriales;f__Flavobacteriaceae;g__GCA-2700405;s__	s__algicola	(UID2846)	47	571	303	65.7	1.61	37.5	N/A	N/A	N/A	N/A	N/A	N/A	N/A	N/A	N/A	N/A	d__Bacteria;p__Bacteroidota;c__Bacteroidia;o__Flavobacteriales;f__Flavobacteriaceae;g__;s__	taxonomic novelty determined using RED	N/A	N/A	84.38
Spring 19_C3-4_700m	Bin.17	MQ	d__Bacteria;p__Bacteroidota;c__Bacteroidia;o__Flavobacteriales;f__Flavobacteriaceae;g__GCA-2700405;s__	s__algicola	(UID2846)	47	571	303	53.68	0.59	60	N/A	N/A	N/A	N/A	N/A	N/A	N/A	N/A	N/A	N/A	d__Bacteria;p__Bacteroidota;c__Bacteroidia;o__Flavobacteriales;f__Flavobacteriaceae;g__;s__	taxonomic novelty determined using RED	N/A	N/A	71.43
Autumn 18_C5_1250m	Bin.14	LQ	d__Bacteria;p__Bacteroidota;c__Bacteroidia;o__Flavobacteriales;f__Flavobacteriaceae;g__GCA-2700405;s__	s__algicola	(UID2846)	47	571	303	20.01	0	0	N/A	N/A	N/A	N/A	N/A	N/A	N/A	N/A	N/A	N/A	d__Bacteria;p__Bacteroidota;c__Bacteroidia;o__Flavobacteriales;f__Flavobacteriaceae;g__;s__	taxonomic novelty determined using RED	N/A	N/A	40.14
Autumn 18_C6_2500m	Bin.16	LQ	d__Bacteria;p__Bacteroidota;c__Bacteroidia;o__Flavobacteriales;f__Flavobacteriaceae;g__GCA-2700405;s__	s__algicola	(UID2846)	47	571	303	21.26	0	0	N/A	N/A	N/A	N/A	N/A	N/A	N/A	N/A	N/A	N/A	d__Bacteria;p__Bacteroidota;c__Bacteroidia;o__Flavobacteriales;f__Flavobacteriaceae;g__;s__	taxonomic novelty determined using RED	N/A	N/A	36.88
Autumn 18_C4_2m	Bin.46	LQ	d__Bacteria;p__Bacteroidota;c__Bacteroidia;o__Flavobacteriales;f__Flavobacteriaceae;g__MAG-121220-bin8;s__	root	(UID1)	5656	56	24	4.17	0	0	N/A	N/A	N/A	N/A	N/A	GCA_002705485.1	95	d__Bacteria;p__Bacteroidota;c__Bacteroidia;o__Flavobacteriales;f__Flavobacteriaceae;g__MAG-121220-bin8;s__MAG-121220-bin8 sp002705485	85.89	0.58	d__Bacteria;p__Bacteroidota;c__Bacteroidia;o__Flavobacteriales;f__Flavobacteriaceae;g__MAG-121220-bin8;s__	taxonomic classification defined by topology and ANI	N/A	GCA_003331265.1, s__MAG-121220-bin8 sp003331265, 95.0, 78.75, 0.14; GCA_004214185.1, s__MAG-121220-bin8 sp004214185, 95.0, 78.1, 0.12; GCA_002702895.1, s__MAG-121220-bin8 sp002702895, 95.0, 77.12, 0.3; GCA_002700465.1, s__MAG-121220-bin8 sp002700465, 95.0, 76.4, 0.1	12.82
Autumn 18_C4_60m	Bin.48	LQ	d__Bacteria;p__Bacteroidota;c__Bacteroidia;o__Flavobacteriales;f__Flavobacteriaceae;g__MAG-121220-bin8;s__	k__Bacteria	(UID203)	5449	104	58	41.38	1.72	0	N/A	N/A	N/A	N/A	N/A	GCA_004214185.1	95	d__Bacteria;p__Bacteroidota;c__Bacteroidia;o__Flavobacteriales;f__Flavobacteriaceae;g__MAG-121220-bin8;s__MAG-121220-bin8 sp004214185	79.36	0.41	d__Bacteria;p__Bacteroidota;c__Bacteroidia;o__Flavobacteriales;f__Flavobacteriaceae;g__MAG-121220-bin8;s__	taxonomic classification defined by topology and ANI	N/A	GCA_002700465.1, s__MAG-121220-bin8 sp002700465, 95.0, 78.68, 0.33; GCA_002702895.1, s__MAG-121220-bin8 sp002702895, 95.0, 77.22, 0.3; GCA_002705485.1, s__MAG-121220-bin8 sp002705485, 95.0, 76.94, 0.15; GCA_003331265.1, s__MAG-121220-bin8 sp003331265, 95.0, 76.68, 0.27	39.19
Autumn 18_C4_60m	Bin.19	LQ	d__Bacteria;p__Bacteroidota;c__Bacteroidia;o__Flavobacteriales;f__Flavobacteriaceae;g__MAG-121220-bin8;s__	k__Bacteria	(UID203)	5449	104	58	26.72	0	0	N/A	N/A	N/A	N/A	N/A	GCA_002705485.1	95	d__Bacteria;p__Bacteroidota;c__Bacteroidia;o__Flavobacteriales;f__Flavobacteriaceae;g__MAG-121220-bin8;s__MAG-121220-bin8 sp002705485	85.97	0.59	d__Bacteria;p__Bacteroidota;c__Bacteroidia;o__Flavobacteriales;f__Flavobacteriaceae;g__MAG-121220-bin8;s__	taxonomic classification defined by topology and ANI	N/A	GCA_002702895.1, s__MAG-121220-bin8 sp002702895, 95.0, 77.05, 0.24; GCA_002700465.1, s__MAG-121220-bin8 sp002700465, 95.0, 76.79, 0.16; GCA_004214185.1, s__MAG-121220-bin8 sp004214185, 95.0, 76.56, 0.17; GCA_003331265.1, s__MAG-121220-bin8 sp003331265, 95.0, 75.95, 0.2	19.6
Spring 19_C3-4_700m	Bin.29	MQ	d__Bacteria;p__Bacteroidota;c__Bacteroidia;o__Flavobacteriales;f__Flavobacteriaceae;g__MAG-121220-bin8;s__	k__Bacteria	(UID2566)	525	208	136	85.29	7.91	5.26	N/A	N/A	N/A	N/A	N/A	N/A	N/A	N/A	N/A	N/A	d__Bacteria;p__Bacteroidota;c__Bacteroidia;o__Flavobacteriales;f__Flavobacteriaceae;g__MAG-121220-bin8;s__	ANI	N/A	GCA_002702895.1, s__MAG-121220-bin8 sp002702895, 95.0, 78.54, 0.47; GCA_003331265.1, s__MAG-121220-bin8 sp003331265, 95.0, 78.39, 0.39; GCA_002700465.1, s__MAG-121220-bin8 sp002700465, 95.0, 77.8, 0.34; GCA_004214185.1, s__MAG-121220-bin8 sp004214185, 95.0, 77.48, 0.3; GCA_002705485.1, s__MAG-121220-bin8 sp002705485, 95.0, 76.52, 0.17	78.91
Autumn 18_C4_2m	Bin.57	LQ	d__Bacteria;p__Bacteroidota;c__Bacteroidia;o__Flavobacteriales;f__Flavobacteriaceae;g__MAG-121220-bin8;s__	k__Bacteria	(UID2566)	525	208	136	33.62	0	0	N/A	N/A	N/A	N/A	N/A	GCA_002705485.1	95	d__Bacteria;p__Bacteroidota;c__Bacteroidia;o__Flavobacteriales;f__Flavobacteriaceae;g__MAG-121220-bin8;s__MAG-121220-bin8 sp002705485	86.66	0.53	d__Bacteria;p__Bacteroidota;c__Bacteroidia;o__Flavobacteriales;f__Flavobacteriaceae;g__MAG-121220-bin8;s__	taxonomic classification defined by topology and ANI	N/A	GCA_002702895.1, s__MAG-121220-bin8 sp002702895, 95.0, 77.47, 0.26; GCA_002700465.1, s__MAG-121220-bin8 sp002700465, 95.0, 77.14, 0.15; GCA_003331265.1, s__MAG-121220-bin8 sp003331265, 95.0, 76.94, 0.2; GCA_004214185.1, s__MAG-121220-bin8 sp004214185, 95.0, 76.44, 0.16	28.39
Autumn 18_C4_2m	Bin.37	LQ	d__Bacteria;p__Bacteroidota;c__Bacteroidia;o__Flavobacteriales;f__Flavobacteriaceae;g__MAG-121220-bin8;s__	c__Gammaproteobacteria	(UID4443)	356	451	270	21.19	3.52	9.52	N/A	N/A	N/A	N/A	N/A	GCA_004214185.1	95	d__Bacteria;p__Bacteroidota;c__Bacteroidia;o__Flavobacteriales;f__Flavobacteriaceae;g__MAG-121220-bin8;s__MAG-121220-bin8 sp004214185	79.29	0.38	d__Bacteria;p__Bacteroidota;c__Bacteroidia;o__Flavobacteriales;f__Flavobacteriaceae;g__MAG-121220-bin8;s__	taxonomic classification defined by topology and ANI	N/A	GCA_002700465.1, s__MAG-121220-bin8 sp002700465, 95.0, 78.54, 0.3; GCA_002702895.1, s__MAG-121220-bin8 sp002702895, 95.0, 77.0, 0.27; GCA_003331265.1, s__MAG-121220-bin8 sp003331265, 95.0, 76.92, 0.19; GCA_002705485.1, s__MAG-121220-bin8 sp002705485, 95.0, 76.14, 0.1	24.86
Autumn 18_C6_700m	Bin.63	MQ	d__Bacteria;p__Bacteroidota;c__Bacteroidia;o__Flavobacteriales;f__Flavobacteriaceae;g__MAG-121220-bin8;s__	f__Flavobacteriaceae	(UID2817)	81	511	283	75.72	9.11	8.89	N/A	N/A	N/A	N/A	N/A	N/A	N/A	N/A	N/A	N/A	d__Bacteria;p__Bacteroidota;c__Bacteroidia;o__Flavobacteriales;f__Flavobacteriaceae;g__MAG-121220-bin8;s__	ANI	N/A	GCA_002702895.1, s__MAG-121220-bin8 sp002702895, 95.0, 78.57, 0.44; GCA_003331265.1, s__MAG-121220-bin8 sp003331265, 95.0, 78.45, 0.38; GCA_002700465.1, s__MAG-121220-bin8 sp002700465, 95.0, 77.95, 0.34; GCA_004214185.1, s__MAG-121220-bin8 sp004214185, 95.0, 77.5, 0.32; GCA_002705485.1, s__MAG-121220-bin8 sp002705485, 95.0, 76.4, 0.17	84.19
Autumn 18_C4_2m	Bin.118	LQ	d__Bacteria;p__Bacteroidota;c__Bacteroidia;o__Flavobacteriales;f__Flavobacteriaceae;g__MED-G11;s__	k__Bacteria	(UID203)	5449	104	58	44.83	6.03	0	N/A	N/A	N/A	N/A	N/A	GCA_004213645.1	95	d__Bacteria;p__Bacteroidota;c__Bacteroidia;o__Flavobacteriales;f__Flavobacteriaceae;g__MED-G11;s__MED-G11 sp004213645	97.86	0.57	d__Bacteria;p__Bacteroidota;c__Bacteroidia;o__Flavobacteriales;f__Flavobacteriaceae;g__MED-G11;s__	taxonomic classification defined by topology and ANI	N/A	GCA_002457075.1, s__MED-G11 sp002457075, 95.0, 81.06, 0.38; GCA_004214015.1, s__MED-G11 sp004214015, 95.0, 80.26, 0.34; GCA_002729755.1, s__MED-G11 sp002729755, 95.0, 77.0, 0.15	32.96
Autumn 18_C4_60m	Bin.44	LQ	d__Bacteria;p__Bacteroidota;c__Bacteroidia;o__Flavobacteriales;f__Flavobacteriaceae;g__MED-G11;s__	k__Bacteria	(UID203)	5449	104	58	42.24	1.72	0	N/A	N/A	N/A	N/A	N/A	N/A	N/A	N/A	N/A	N/A	d__Bacteria;p__Bacteroidota;c__Bacteroidia;o__Flavobacteriales;f__Flavobacteriaceae;g__MED-G11;s__	ANI	N/A	GCA_004213645.1, s__MED-G11 sp004213645, 95.0, 80.74, 0.55; GCA_002457075.1, s__MED-G11 sp002457075, 95.0, 79.57, 0.47; GCA_004214015.1, s__MED-G11 sp004214015, 95.0, 78.89, 0.49; GCA_002729755.1, s__MED-G11 sp002729755, 95.0, 76.79, 0.23	33.83
Autumn 18_C5_1250m	Bin.51	MQ	d__Bacteria;p__Bacteroidota;c__Bacteroidia;o__Flavobacteriales;f__Flavobacteriaceae;g__MED-G11;s__MED-G11 sp002729755	k__Bacteria	(UID2566)	525	208	136	84.93	0	0	GCA_002729755.1	95	d__Bacteria;p__Bacteroidota;c__Bacteroidia;o__Flavobacteriales;f__Flavobacteriaceae;g__MED-G11;s__MED-G11 sp002729755	97.95	0.82	GCA_002729755.1	95	d__Bacteria;p__Bacteroidota;c__Bacteroidia;o__Flavobacteriales;f__Flavobacteriaceae;g__MED-G11;s__MED-G11 sp002729755	97.95	0.82	d__Bacteria;p__Bacteroidota;c__Bacteroidia;o__Flavobacteriales;f__Flavobacteriaceae;g__MED-G11;s__	taxonomic classification defined by topology and ANI	topological placement and ANI have congruent species assignments	GCA_004214015.1, s__MED-G11 sp004214015, 95.0, 77.53, 0.3; GCA_002457075.1, s__MED-G11 sp002457075, 95.0, 77.38, 0.33; GCA_004213645.1, s__MED-G11 sp004213645, 95.0, 77.3, 0.29	86.83
Autumn 18_C6_700m	Bin.91	MQ	d__Bacteria;p__Bacteroidota;c__Bacteroidia;o__Flavobacteriales;f__Flavobacteriaceae;g__MED-G11;s__MED-G11 sp002729755	k__Bacteria	(UID2566)	525	208	136	80.51	0	0	GCA_002729755.1	95	d__Bacteria;p__Bacteroidota;c__Bacteroidia;o__Flavobacteriales;f__Flavobacteriaceae;g__MED-G11;s__MED-G11 sp002729755	98.55	0.75	GCA_002729755.1	95	d__Bacteria;p__Bacteroidota;c__Bacteroidia;o__Flavobacteriales;f__Flavobacteriaceae;g__MED-G11;s__MED-G11 sp002729755	98.55	0.75	d__Bacteria;p__Bacteroidota;c__Bacteroidia;o__Flavobacteriales;f__Flavobacteriaceae;g__MED-G11;s__	taxonomic classification defined by topology and ANI	topological placement and ANI have congruent species assignments	GCA_004213645.1, s__MED-G11 sp004213645, 95.0, 77.54, 0.29; GCA_004214015.1, s__MED-G11 sp004214015, 95.0, 77.53, 0.33; GCA_002457075.1, s__MED-G11 sp002457075, 95.0, 77.47, 0.32	82.14
Autumn 18_C6_2500m	Bin.48	MQ	d__Bacteria;p__Bacteroidota;c__Bacteroidia;o__Flavobacteriales;f__Flavobacteriaceae;g__MED-G11;s__MED-G11 sp002729755	k__Bacteria	(UID2566)	525	208	136	86.76	0	0	GCA_002729755.1	95	d__Bacteria;p__Bacteroidota;c__Bacteroidia;o__Flavobacteriales;f__Flavobacteriaceae;g__MED-G11;s__MED-G11 sp002729755	97.87	0.82	GCA_002729755.1	95	d__Bacteria;p__Bacteroidota;c__Bacteroidia;o__Flavobacteriales;f__Flavobacteriaceae;g__MED-G11;s__MED-G11 sp002729755	97.87	0.82	d__Bacteria;p__Bacteroidota;c__Bacteroidia;o__Flavobacteriales;f__Flavobacteriaceae;g__MED-G11;s__	taxonomic classification defined by topology and ANI	topological placement and ANI have congruent species assignments	GCA_004214015.1, s__MED-G11 sp004214015, 95.0, 77.79, 0.27; GCA_002457075.1, s__MED-G11 sp002457075, 95.0, 77.34, 0.34; GCA_004213645.1, s__MED-G11 sp004213645, 95.0, 77.02, 0.3	85.85
Spring 19_C3-4_700m	Bin.82	MQ	d__Bacteria;p__Bacteroidota;c__Bacteroidia;o__Flavobacteriales;f__Flavobacteriaceae;g__MED-G11;s__MED-G11 sp002729755	k__Bacteria	(UID2566)	525	208	136	55.61	0	0	GCA_002729755.1	95	d__Bacteria;p__Bacteroidota;c__Bacteroidia;o__Flavobacteriales;f__Flavobacteriaceae;g__MED-G11;s__MED-G11 sp002729755	98.49	0.73	GCA_002729755.1	95	d__Bacteria;p__Bacteroidota;c__Bacteroidia;o__Flavobacteriales;f__Flavobacteriaceae;g__MED-G11;s__MED-G11 sp002729755	98.49	0.73	d__Bacteria;p__Bacteroidota;c__Bacteroidia;o__Flavobacteriales;f__Flavobacteriaceae;g__MED-G11;s__	taxonomic classification defined by topology and ANI	topological placement and ANI have congruent species assignments	GCA_002457075.1, s__MED-G11 sp002457075, 95.0, 77.76, 0.24; GCA_004214015.1, s__MED-G11 sp004214015, 95.0, 77.36, 0.23; GCA_004213645.1, s__MED-G11 sp004213645, 95.0, 77.15, 0.26	56.11
Autumn 18_C4_60m	Bin.54	LQ	d__Bacteria;p__Bacteroidota;c__Bacteroidia;o__Flavobacteriales;f__Flavobacteriaceae;g__MED-G11;s__MED-G11 sp004213645	k__Bacteria	(UID2566)	525	208	136	31.81	0	0	GCA_004213645.1	95	d__Bacteria;p__Bacteroidota;c__Bacteroidia;o__Flavobacteriales;f__Flavobacteriaceae;g__MED-G11;s__MED-G11 sp004213645	97.73	0.78	GCA_004213645.1	95	d__Bacteria;p__Bacteroidota;c__Bacteroidia;o__Flavobacteriales;f__Flavobacteriaceae;g__MED-G11;s__MED-G11 sp004213645	97.73	0.78	d__Bacteria;p__Bacteroidota;c__Bacteroidia;o__Flavobacteriales;f__Flavobacteriaceae;g__MED-G11;s__	taxonomic classification defined by topology and ANI	topological placement and ANI have congruent species assignments	GCA_004214015.1, s__MED-G11 sp004214015, 95.0, 80.71, 0.36; GCA_002457075.1, s__MED-G11 sp002457075, 95.0, 80.04, 0.42; GCA_002729755.1, s__MED-G11 sp002729755, 95.0, 77.32, 0.26	34.05
Autumn 18_C4_2m	Bin.36	MQ	d__Bacteria;p__Bacteroidota;c__Bacteroidia;o__Flavobacteriales;f__Flavobacteriaceae;g__MED-G11;s__MED-G11 sp004214015	k__Bacteria	(UID203)	5449	104	58	64.5	9.72	3.7	GCA_004214015.1	95	d__Bacteria;p__Bacteroidota;c__Bacteroidia;o__Flavobacteriales;f__Flavobacteriaceae;g__MED-G11;s__MED-G11 sp004214015	95.49	0.66	GCA_004214015.1	95	d__Bacteria;p__Bacteroidota;c__Bacteroidia;o__Flavobacteriales;f__Flavobacteriaceae;g__MED-G11;s__MED-G11 sp004214015	95.49	0.66	d__Bacteria;p__Bacteroidota;c__Bacteroidia;o__Flavobacteriales;f__Flavobacteriaceae;g__MED-G11;s__	taxonomic classification defined by topology and ANI	topological placement and ANI have congruent species assignments	GCA_002457075.1, s__MED-G11 sp002457075, 95.0, 83.4, 0.63; GCA_004213645.1, s__MED-G11 sp004213645, 95.0, 80.27, 0.58; GCA_002729755.1, s__MED-G11 sp002729755, 95.0, 77.31, 0.24	49.74
Autumn 18_C4_2m	Bin.86	MQ	d__Bacteria;p__Bacteroidota;c__Bacteroidia;o__Flavobacteriales;f__Flavobacteriaceae;g__MED-G13;s__	s__algicola	(UID2846)	47	571	303	50.37	1.32	60	N/A	N/A	N/A	N/A	N/A	GCA_002697255.1	95	d__Bacteria;p__Bacteroidota;c__Bacteroidia;o__Flavobacteriales;f__Flavobacteriaceae;g__MED-G13;s__MED-G13 sp002697255	80.47	0.63	d__Bacteria;p__Bacteroidota;c__Bacteroidia;o__Flavobacteriales;f__Flavobacteriaceae;g__MED-G13;s__	taxonomic classification defined by topology and ANI	N/A	GCA_002702745.1, s__MED-G13 sp002702745, 95.0, 77.84, 0.38; GCA_002691265.1, s__MED-G13 sp002691265, 95.0, 77.71, 0.39; GCA_002457735.1, s__MED-G13 sp002457735, 95.0, 77.07, 0.19	51.57
Autumn 18_C4_2m	Bin.47	LQ	d__Bacteria;p__Bacteroidota;c__Bacteroidia;o__Flavobacteriales;f__Flavobacteriaceae;g__MED-G14;s__	k__Bacteria	(UID203)	5449	104	58	36.13	6.9	0	N/A	N/A	N/A	N/A	N/A	GCA_003331885.1	95	d__Bacteria;p__Bacteroidota;c__Bacteroidia;o__Flavobacteriales;f__Flavobacteriaceae;g__MED-G14;s__MED-G14 sp003331885	79.16	0.23	d__Bacteria;p__Bacteroidota;c__Bacteroidia;o__Flavobacteriales;f__Flavobacteriaceae;g__MED-G14;s__	taxonomic classification defined by topology and ANI	N/A	GCA_002693085.1, s__MED-G14 sp002693085, 95.0, 76.79, 0.17; GCA_002702385.1, s__MED-G14 sp002702385, 95.0, 76.64, 0.15; GCA_004321735.1, s__MED-G14 sp004321735, 95.0, 76.59, 0.13; GCA_002703065.1, s__MED-G14 sp002703065, 95.0, 76.58, 0.1; GCA_002457715.1, s__MED-G14 sp002457715, 95.0, 76.58, 0.13; GCA_002691165.1, s__MED-G14 sp002691165, 95.0, 76.26, 0.04; GCA_003331875.1, s__MED-G14 sp003331875,…	25.5
Autumn 18_C4_2m	Bin.41	LQ	d__Bacteria;p__Bacteroidota;c__Bacteroidia;o__Flavobacteriales;f__Flavobacteriaceae;g__MED-G14;s__	k__Bacteria	(UID203)	5449	104	58	39.47	6.9	0	N/A	N/A	N/A	N/A	N/A	N/A	N/A	N/A	N/A	N/A	d__Bacteria;p__Bacteroidota;c__Bacteroidia;o__Flavobacteriales;f__Flavobacteriaceae;g__MED-G14;s__	ANI	N/A	GCA_003331885.1, s__MED-G14 sp003331885, 95.0, 81.28, 0.22; GCA_002693085.1, s__MED-G14 sp002693085, 95.0, 80.79, 0.37; GCA_002702385.1, s__MED-G14 sp002702385, 95.0, 80.56, 0.42; GCA_002457715.1, s__MED-G14 sp002457715, 95.0, 80.35, 0.46; GCA_004321735.1, s__MED-G14 sp004321735, 95.0, 77.8, 0.28; GCA_002703065.1, s__MED-G14 sp002703065, 95.0, 77.69, 0.2; GCA_002691165.1, s__MED-G14 sp002691165, …	30.06
Autumn 18_C4_60m	Bin.6	LQ	d__Bacteria;p__Bacteroidota;c__Bacteroidia;o__Flavobacteriales;f__Flavobacteriaceae;g__MED-G14;s__	k__Bacteria	(UID203)	5449	104	58	17.24	0	0	N/A	N/A	N/A	N/A	N/A	N/A	N/A	N/A	N/A	N/A	d__Bacteria;p__Bacteroidota;c__Bacteroidia;o__Flavobacteriales;f__Flavobacteriaceae;g__MED-G14;s__	ANI	N/A	GCA_002693085.1, s__MED-G14 sp002693085, 95.0, 79.62, 0.56; GCA_002702385.1, s__MED-G14 sp002702385, 95.0, 78.73, 0.55; GCA_002457715.1, s__MED-G14 sp002457715, 95.0, 78.04, 0.41; GCA_002691165.1, s__MED-G14 sp002691165, 95.0, 77.68, 0.2; GCA_002703065.1, s__MED-G14 sp002703065, 95.0, 76.94, 0.17; GCA_003331885.1, s__MED-G14 sp003331885, 95.0, 76.92, 0.23; GCA_004321735.1, s__MED-G14 sp004321735,…	15.42
Autumn 18_C4_60m	Bin.25	LQ	d__Bacteria;p__Bacteroidota;c__Bacteroidia;o__Flavobacteriales;f__Flavobacteriaceae;g__MED-G14;s__	k__Bacteria	(UID2566)	525	208	136	48.16	8.82	21.43	N/A	N/A	N/A	N/A	N/A	N/A	N/A	N/A	N/A	N/A	d__Bacteria;p__Bacteroidota;c__Bacteroidia;o__Flavobacteriales;f__Flavobacteriaceae;g__MED-G14;s__	ANI	N/A	GCA_002693085.1, s__MED-G14 sp002693085, 95.0, 80.46, 0.42; GCA_002457715.1, s__MED-G14 sp002457715, 95.0, 80.35, 0.42; GCA_002702385.1, s__MED-G14 sp002702385, 95.0, 80.02, 0.4; GCA_003331885.1, s__MED-G14 sp003331885, 95.0, 79.94, 0.25; GCA_002703065.1, s__MED-G14 sp002703065, 95.0, 77.73, 0.19; GCA_004321735.1, s__MED-G14 sp004321735, 95.0, 77.36, 0.27; GCA_002691165.1, s__MED-G14 sp002691165,…	35.04
Autumn 18_C4_2m	Bin.43	LQ	d__Bacteria;p__Bacteroidota;c__Bacteroidia;o__Flavobacteriales;f__Flavobacteriaceae;g__MED-G14;s__	f__Flavobacteriaceae	(UID2845)	53	548	298	8.17	0.34	0	N/A	N/A	N/A	N/A	N/A	GCA_003331885.1	95	d__Bacteria;p__Bacteroidota;c__Bacteroidia;o__Flavobacteriales;f__Flavobacteriaceae;g__MED-G14;s__MED-G14 sp003331885	83.3	0.17	d__Bacteria;p__Bacteroidota;c__Bacteroidia;o__Flavobacteriales;f__Flavobacteriaceae;g__MED-G14;s__	taxonomic classification defined by topology and ANI	N/A	GCA_002703065.1, s__MED-G14 sp002703065, 95.0, 81.1, 0.11; GCA_003331875.1, s__MED-G14 sp003331875, 95.0, 79.06, 0.07; GCA_004321735.1, s__MED-G14 sp004321735, 95.0, 78.67, 0.13; GCA_002691165.1, s__MED-G14 sp002691165, 95.0, 78.64, 0.04; GCA_002702385.1, s__MED-G14 sp002702385, 95.0, 78.57, 0.13; GCA_002457715.1, s__MED-G14 sp002457715, 95.0, 78.05, 0.09; GCA_002693085.1, s__MED-G14 sp002693085,…	18.12
Autumn 18_C4_2m	Bin.84	MQ	d__Bacteria;p__Bacteroidota;c__Bacteroidia;o__Flavobacteriales;f__Flavobacteriaceae;g__MED-G14;s__MED-G14 sp003331875	k__Bacteria	(UID2566)	525	208	136	79.17	0.07	100	GCA_003331875.1	95	d__Bacteria;p__Bacteroidota;c__Bacteroidia;o__Flavobacteriales;f__Flavobacteriaceae;g__MED-G14;s__MED-G14 sp003331875	97.8	0.77	GCA_003331875.1	95	d__Bacteria;p__Bacteroidota;c__Bacteroidia;o__Flavobacteriales;f__Flavobacteriaceae;g__MED-G14;s__MED-G14 sp003331875	97.8	0.77	d__Bacteria;p__Bacteroidota;c__Bacteroidia;o__Flavobacteriales;f__Flavobacteriaceae;g__MED-G14;s__	taxonomic classification defined by topology and ANI	topological placement and ANI have congruent species assignments	GCA_002691165.1, s__MED-G14 sp002691165, 95.0, 89.81, 0.74; GCA_002697465.1, s__MED-G14 sp002697465, 95.0, 81.89, 0.68; GCA_003331885.1, s__MED-G14 sp003331885, 95.0, 77.57, 0.24; GCA_002703065.1, s__MED-G14 sp002703065, 95.0, 77.01, 0.18; GCA_002457715.1, s__MED-G14 sp002457715, 95.0, 76.94, 0.23; GCA_004321735.1, s__MED-G14 sp004321735, 95.0, 76.66, 0.19; GCA_002702385.1, s__MED-G14 sp002702385…	67.42
Autumn 18_C4_60m	Bin.3	LQ	d__Bacteria;p__Bacteroidota;c__Bacteroidia;o__Flavobacteriales;f__Flavobacteriaceae;g__MED-G14;s__MED-G14 sp003331875	s__algicola	(UID2846)	47	571	303	27.27	0.66	33.33	GCA_003331875.1	95	d__Bacteria;p__Bacteroidota;c__Bacteroidia;o__Flavobacteriales;f__Flavobacteriaceae;g__MED-G14;s__MED-G14 sp003331875	97.44	0.77	GCA_003331875.1	95	d__Bacteria;p__Bacteroidota;c__Bacteroidia;o__Flavobacteriales;f__Flavobacteriaceae;g__MED-G14;s__MED-G14 sp003331875	97.44	0.77	d__Bacteria;p__Bacteroidota;c__Bacteroidia;o__Flavobacteriales;f__Flavobacteriaceae;g__MED-G14;s__	taxonomic classification defined by topology and ANI	topological placement and ANI have congruent species assignments	GCA_002691165.1, s__MED-G14 sp002691165, 95.0, 89.15, 0.44; GCA_002697465.1, s__MED-G14 sp002697465, 95.0, 81.87, 0.45; GCA_003331885.1, s__MED-G14 sp003331885, 95.0, 80.59, 0.24; GCA_002457715.1, s__MED-G14 sp002457715, 95.0, 77.64, 0.22; GCA_002703065.1, s__MED-G14 sp002703065, 95.0, 77.24, 0.16; GCA_002693085.1, s__MED-G14 sp002693085, 95.0, 76.93, 0.21; GCA_002702385.1, s__MED-G14 sp002702385…	33.81
Autumn 18_C4_60m	Bin.8	LQ	d__Bacteria;p__Bacteroidota;c__Bacteroidia;o__Flavobacteriales;f__Flavobacteriaceae;g__MS024-2A;s__	k__Bacteria	(UID203)	5449	104	58	15.67	0	0	N/A	N/A	N/A	N/A	N/A	GCA_002705385.1	95	d__Bacteria;p__Bacteroidota;c__Bacteroidia;o__Flavobacteriales;f__Flavobacteriaceae;g__MS024-2A;s__MS024-2A sp002705385	95.85	0.57	d__Bacteria;p__Bacteroidota;c__Bacteroidia;o__Flavobacteriales;f__Flavobacteriaceae;g__MS024-2A;s__	taxonomic classification defined by topology and ANI	N/A	GCA_002169865.1, s__MS024-2A sp002169865, 95.0, 78.44, 0.05; GCA_002384715.1, s__MS024-2A sp002384715, 95.0, 78.13, 0.16; GCA_002167945.1, s__MS024-2A sp002167945, 95.0, 76.83, 0.16; GCA_002714815.1, s__MS024-2A sp002714815, 95.0, 76.46, 0.19; GCA_002292265.1, s__MS024-2A sp002292265, 95.0, 76.29, 0.11; GCA_003130815.1, s__MS024-2A sp003130815, 95.0, 76.28, 0.12; GCF_000173095.1, s__MS024-2A sp00…	11.37
Autumn 18_C4_2m	Bin.21	LQ	d__Bacteria;p__Bacteroidota;c__Bacteroidia;o__Flavobacteriales;f__Flavobacteriaceae;g__SGZJ01;s__	root	(UID1)	5656	56	24	8.33	0	0	N/A	N/A	N/A	N/A	N/A	GCA_004213995.1	95	d__Bacteria;p__Bacteroidota;c__Bacteroidia;o__Flavobacteriales;f__Flavobacteriaceae;g__SGZJ01;s__SGZJ01 sp004213995	89.43	0.56	d__Bacteria;p__Bacteroidota;c__Bacteroidia;o__Flavobacteriales;f__Flavobacteriaceae;g__;s__	taxonomic classification defined by topology and ANI	N/A	N/A	15.08
Autumn 18_C4_2m	Bin.104	LQ	d__Bacteria;p__Bacteroidota;c__Bacteroidia;o__Flavobacteriales;f__Flavobacteriaceae;g__SGZJ01;s__	k__Bacteria	(UID203)	5449	104	58	18.97	0	0	N/A	N/A	N/A	N/A	N/A	GCA_004213995.1	95	d__Bacteria;p__Bacteroidota;c__Bacteroidia;o__Flavobacteriales;f__Flavobacteriaceae;g__SGZJ01;s__SGZJ01 sp004213995	89.87	0.82	d__Bacteria;p__Bacteroidota;c__Bacteroidia;o__Flavobacteriales;f__Flavobacteriaceae;g__;s__	taxonomic classification defined by topology and ANI	N/A	N/A	13
Autumn 18_C4_60m	Bin.40	LQ	d__Bacteria;p__Bacteroidota;c__Bacteroidia;o__Flavobacteriales;f__Flavobacteriaceae;g__TMED220;s__	k__Bacteria	(UID203)	5449	104	58	29.31	4.31	0	N/A	N/A	N/A	N/A	N/A	GCA_002169155.2	95	d__Bacteria;p__Bacteroidota;c__Bacteroidia;o__Flavobacteriales;f__Flavobacteriaceae;g__TMED220;s__TMED220 sp002169155	96.63	0.29	d__Bacteria;p__Bacteroidota;c__Bacteroidia;o__Flavobacteriales;f__Flavobacteriaceae;g__TMED220;s__	taxonomic classification defined by topology and ANI	N/A	GCA_002702875.1, s__TMED220 sp002702875, 95.0, 76.51, 0.17	23.99
Autumn 18_C4_2m	Bin.87	LQ	d__Bacteria;p__Bacteroidota;c__Bacteroidia;o__Flavobacteriales;f__Flavobacteriaceae;g__UBA7446;s__UBA7446 sp002698745	s__algicola	(UID2846)	47	571	303	45.9	0.99	100	GCA_002698745.1	95	d__Bacteria;p__Bacteroidota;c__Bacteroidia;o__Flavobacteriales;f__Flavobacteriaceae;g__UBA7446;s__UBA7446 sp002698745	96	0.76	GCA_002698745.1	95	d__Bacteria;p__Bacteroidota;c__Bacteroidia;o__Flavobacteriales;f__Flavobacteriaceae;g__UBA7446;s__UBA7446 sp002698745	96	0.76	d__Bacteria;p__Bacteroidota;c__Bacteroidia;o__Flavobacteriales;f__Flavobacteriaceae;g__UBA7446;s__	taxonomic classification defined by topology and ANI	topological placement and ANI have congruent species assignments	GCA_002862705.1, s__UBA7446 sp002862705, 95.0, 84.85, 0.83; GCA_002313325.1, s__UBA7446 sp002313325, 95.0, 84.6, 0.63; GCA_002862645.1, s__UBA7446 sp002862645, 95.0, 84.54, 0.8; GCA_002478685.1, s__UBA7446 sp002478685, 95.0, 78.08, 0.28; GCA_003331305.1, s__UBA7446 sp002470745, 95.0, 78.03, 0.26	52.92
Autumn 18_C4_60m	Bin.74	LQ	d__Bacteria;p__Bacteroidota;c__Bacteroidia;o__Flavobacteriales;f__UA16;g__UBA11663;s__UBA11663 sp002863145	k__Bacteria	(UID2569)	434	278	186	18.28	0	0	GCA_002863145.1	95	d__Bacteria;p__Bacteroidota;c__Bacteroidia;o__Flavobacteriales;f__UA16;g__UBA11663;s__UBA11663 sp002863145	97.01	0.81	GCA_002863145.1	95	d__Bacteria;p__Bacteroidota;c__Bacteroidia;o__Flavobacteriales;f__UA16;g__UBA11663;s__UBA11663 sp002863145	97.01	0.81	d__Bacteria;p__Bacteroidota;c__Bacteroidia;o__Flavobacteriales;f__UA16;g__UBA11663;s__	taxonomic classification defined by topology and ANI	topological placement and ANI have congruent species assignments	GCA_002683345.1, s__UBA11663 sp002683345, 95.0, 90.86, 0.6; GCA_002313415.1, s__UBA11663 sp002313415, 95.0, 79.64, 0.47; GCA_002729115.1, s__UBA11663 sp002729115, 95.0, 79.37, 0.39; GCA_002469765.1, s__UBA11663 sp002469765, 95.0, 78.78, 0.35	18.02
Autumn 18_C4_60m	Bin.12	LQ	d__Bacteria;p__Bacteroidota;c__Bacteroidia;o__Flavobacteriales;f__UBA10066;g__MED-G20;s__	k__Bacteria	(UID2570)	433	274	183	34.63	8.76	0	N/A	N/A	N/A	N/A	N/A	GCA_002457645.1	95	d__Bacteria;p__Bacteroidota;c__Bacteroidia;o__Flavobacteriales;f__UBA10066;g__MED-G20;s__MED-G20 sp002457645	95.79	0.14	d__Bacteria;p__Bacteroidota;c__Bacteroidia;o__Flavobacteriales;f__UBA10066;g__MED-G20;s__	taxonomic classification defined by topology and ANI	N/A	GCA_002686655.1, s__MED-G20 sp002686655, 95.0, 86.92, 0.18; GCA_002699745.1, s__MED-G20 sp002699745, 95.0, 79.45, 0.05; GCA_002713405.1, s__MED-G20 sp002713405, 95.0, 78.52, 0.09; GCA_002691605.1, s__MED-G20 sp002691605, 95.0, 77.43, 0.12	32.12
Autumn 18_C4_2m	Bin.14	LQ	d__Bacteria;p__Bacteroidota;c__Bacteroidia;o__Flavobacteriales;f__UBA7430;g__MED-G21;s__	k__Bacteria	(UID203)	5449	104	58	13.79	0	0	N/A	N/A	N/A	N/A	N/A	GCA_002457305.1	95	d__Bacteria;p__Bacteroidota;c__Bacteroidia;o__Flavobacteriales;f__UBA7430;g__MED-G21;s__MED-G21 sp002457305	78.85	0.22	d__Bacteria;p__Bacteroidota;c__Bacteroidia;o__Flavobacteriales;f__UBA7430;g__;s__	taxonomic classification defined by topology and ANI	N/A	N/A	13.12
Autumn 18_C4_2m	Bin.29	MQ	d__Bacteria;p__Bacteroidota;c__Bacteroidia;o__Flavobacteriales;f__UBA7430;g__MED-G21;s__	k__Bacteria	(UID2569)	434	278	186	83.87	3.44	0	N/A	N/A	N/A	N/A	N/A	GCA_002457305.1	95	d__Bacteria;p__Bacteroidota;c__Bacteroidia;o__Flavobacteriales;f__UBA7430;g__MED-G21;s__MED-G21 sp002457305	79.15	0.33	d__Bacteria;p__Bacteroidota;c__Bacteroidia;o__Flavobacteriales;f__UBA7430;g__;s__	taxonomic classification defined by topology and ANI	N/A	N/A	79.58
Autumn 18_C6_2500m	Bin.126	LQ	d__Bacteria;p__Chloroflexota;c__Dehalococcoidia;o__SAR202;f__GCA-002694895;g__GCA-002694895;s__	k__Bacteria	(UID203)	5449	103	57	35.89	0	0	N/A	N/A	N/A	N/A	N/A	GCA_002694895.1	95	d__Bacteria;p__Chloroflexota;c__Dehalococcoidia;o__SAR202;f__GCA-002694895;g__GCA-002694895;s__GCA-002694895 sp002694895	91.61	0.57	d__Bacteria;p__Chloroflexota;c__Dehalococcoidia;o__SAR202;f__GCA-002694895;g__GCA-002694895;s__	taxonomic classification defined by topology and ANI	N/A	GCA_002724435.1, s__GCA-002694895 sp002724435, 95.0, 78.14, 0.16; GCA_002711005.1, s__GCA-002694895 sp002711005, 95.0, 77.98, 0.16; GCA_002715665.1, s__GCA-002694895 sp002715665, 95.0, 77.21, 0.13	24.56
Autumn 18_C5_1250m	Bin.126	MQ	d__Bacteria;p__Chloroflexota;c__Dehalococcoidia;o__SAR202;f__GCA-002694895;g__GCA-002694895;s__	k__Bacteria	(UID1452)	924	151	101	56.38	5.06	16.67	N/A	N/A	N/A	N/A	N/A	GCA_002694895.1	95	d__Bacteria;p__Chloroflexota;c__Dehalococcoidia;o__SAR202;f__GCA-002694895;g__GCA-002694895;s__GCA-002694895 sp002694895	91.73	0.56	d__Bacteria;p__Chloroflexota;c__Dehalococcoidia;o__SAR202;f__GCA-002694895;g__GCA-002694895;s__	taxonomic classification defined by topology and ANI	N/A	GCA_002724435.1, s__GCA-002694895 sp002724435, 95.0, 77.04, 0.15; GCA_002715665.1, s__GCA-002694895 sp002715665, 95.0, 76.87, 0.14; GCA_002711005.1, s__GCA-002694895 sp002711005, 95.0, 76.58, 0.16	39.52
Spring 19_C3-4_700m	Bin.11	LQ	d__Bacteria;p__Chloroflexota;c__Dehalococcoidia;o__SAR202;f__UBA11138;g__UBA1123;s__UBA1123 sp002313895	k__Bacteria	(UID1452)	924	151	101	48.48	4.95	0	GCA_002313895.1	95	d__Bacteria;p__Chloroflexota;c__Dehalococcoidia;o__SAR202;f__UBA11138;g__UBA1123;s__UBA1123 sp002313895	97.81	0.89	GCA_002313895.1	95	d__Bacteria;p__Chloroflexota;c__Dehalococcoidia;o__SAR202;f__UBA11138;g__UBA1123;s__UBA1123 sp002313895	97.81	0.89	d__Bacteria;p__Chloroflexota;c__Dehalococcoidia;o__SAR202;f__UBA11138;g__UBA1123;s__	taxonomic classification defined by topology and ANI	topological placement and ANI have congruent species assignments	GCA_002710885.1, s__UBA1123 sp002710885, 95.0, 95.02, 0.71	44.8
Autumn 18_C5_1250m	Bin.114	HQ	d__Bacteria;p__Chloroflexota;c__Dehalococcoidia;o__SAR202;f__UBA11138;g__UBA1123;s__UBA1123 sp002313895	k__Bacteria	(UID1452)	924	151	101	91.19	2.97	66.67	GCA_002313895.1	95	d__Bacteria;p__Chloroflexota;c__Dehalococcoidia;o__SAR202;f__UBA11138;g__UBA1123;s__UBA1123 sp002313895	98.79	0.89	GCA_002313895.1	95	d__Bacteria;p__Chloroflexota;c__Dehalococcoidia;o__SAR202;f__UBA11138;g__UBA1123;s__UBA1123 sp002313895	98.79	0.89	d__Bacteria;p__Chloroflexota;c__Dehalococcoidia;o__SAR202;f__UBA11138;g__UBA1123;s__	taxonomic classification defined by topology and ANI	topological placement and ANI have congruent species assignments	GCA_002710885.1, s__UBA1123 sp002710885, 95.0, 95.04, 0.85	81.53
Autumn 18_C6_700m	Bin.85	MQ	d__Bacteria;p__Chloroflexota;c__Dehalococcoidia;o__SAR202;f__UBA11138;g__UBA1123;s__UBA1123 sp002313895	k__Bacteria	(UID1452)	924	151	101	66.24	2.97	0	GCA_002313895.1	95	d__Bacteria;p__Chloroflexota;c__Dehalococcoidia;o__SAR202;f__UBA11138;g__UBA1123;s__UBA1123 sp002313895	97.87	0.9	GCA_002313895.1	95	d__Bacteria;p__Chloroflexota;c__Dehalococcoidia;o__SAR202;f__UBA11138;g__UBA1123;s__UBA1123 sp002313895	97.87	0.9	d__Bacteria;p__Chloroflexota;c__Dehalococcoidia;o__SAR202;f__UBA11138;g__UBA1123;s__	taxonomic classification defined by topology and ANI	topological placement and ANI have congruent species assignments	GCA_002710885.1, s__UBA1123 sp002710885, 95.0, 94.79, 0.67	60.46
Autumn 18_C6_2500m	Bin.75	HQ	d__Bacteria;p__Chloroflexota;c__Dehalococcoidia;o__SAR202;f__UBA11138;g__UBA1123;s__UBA1123 sp002313895	k__Bacteria	(UID1452)	924	151	101	92.52	1.98	50	GCA_002313895.1	95	d__Bacteria;p__Chloroflexota;c__Dehalococcoidia;o__SAR202;f__UBA11138;g__UBA1123;s__UBA1123 sp002313895	98.78	0.88	GCA_002313895.1	95	d__Bacteria;p__Chloroflexota;c__Dehalococcoidia;o__SAR202;f__UBA11138;g__UBA1123;s__UBA1123 sp002313895	98.78	0.88	d__Bacteria;p__Chloroflexota;c__Dehalococcoidia;o__SAR202;f__UBA11138;g__UBA1123;s__	taxonomic classification defined by topology and ANI	topological placement and ANI have congruent species assignments	GCA_002710885.1, s__UBA1123 sp002710885, 95.0, 95.07, 0.81	86.49
Spring 19_C5_2000m	Bin.8	MQ	d__Bacteria;p__Chloroflexota;c__Dehalococcoidia;o__SAR202;f__UBA11138;g__UBA1123;s__UBA1123 sp002313895	k__Bacteria	(UID1452)	924	151	101	74.97	0.99	0	GCA_002313895.1	95	d__Bacteria;p__Chloroflexota;c__Dehalococcoidia;o__SAR202;f__UBA11138;g__UBA1123;s__UBA1123 sp002313895	98.71	0.9	GCA_002313895.1	95	d__Bacteria;p__Chloroflexota;c__Dehalococcoidia;o__SAR202;f__UBA11138;g__UBA1123;s__UBA1123 sp002313895	98.71	0.9	d__Bacteria;p__Chloroflexota;c__Dehalococcoidia;o__SAR202;f__UBA11138;g__UBA1123;s__	taxonomic classification defined by topology and ANI	topological placement and ANI have congruent species assignments	GCA_002710885.1, s__UBA1123 sp002710885, 95.0, 95.03, 0.67	68.73
Spring 19_C3-4_700m	Bin.5	LQ	d__Bacteria;p__Chloroflexota;c__Dehalococcoidia;o__SAR202;f__UBA826;g__UBA11795;s__UBA11795 sp002708065	k__Bacteria	(UID1452)	924	151	101	28.88	0.99	100	GCA_002708065.1	95	d__Bacteria;p__Chloroflexota;c__Dehalococcoidia;o__SAR202;f__UBA826;g__UBA11795;s__UBA11795 sp002708065	97.11	0.68	GCA_002708065.1	95	d__Bacteria;p__Chloroflexota;c__Dehalococcoidia;o__SAR202;f__UBA826;g__UBA11795;s__UBA11795 sp002708065	97.11	0.68	d__Bacteria;p__Chloroflexota;c__Dehalococcoidia;o__SAR202;f__UBA826;g__;s__	taxonomic classification defined by topology and ANI	topological placement and ANI have congruent species assignments	N/A	26.09
Autumn 18_C6_700m	Bin.13	LQ	d__Bacteria;p__Chloroflexota;c__Dehalococcoidia;o__SAR202;f__UBA826;g__UBA11795;s__UBA11795 sp002708065	k__Bacteria	(UID1452)	924	151	101	35.99	0	0	GCA_002708065.1	95	d__Bacteria;p__Chloroflexota;c__Dehalococcoidia;o__SAR202;f__UBA826;g__UBA11795;s__UBA11795 sp002708065	98.18	0.83	GCA_002708065.1	95	d__Bacteria;p__Chloroflexota;c__Dehalococcoidia;o__SAR202;f__UBA826;g__UBA11795;s__UBA11795 sp002708065	98.18	0.83	d__Bacteria;p__Chloroflexota;c__Dehalococcoidia;o__SAR202;f__UBA826;g__;s__	taxonomic classification defined by topology and ANI	topological placement and ANI have congruent species assignments	N/A	32.38
Autumn 18_C6_2500m	Bin.10	LQ	d__Bacteria;p__Chloroflexota;c__Dehalococcoidia;o__SAR202;f__UBA826;g__UBA11996;s__	root	(UID1)	5656	56	24	16.67	0	0	N/A	N/A	N/A	N/A	N/A	GCA_002435305.1	95	d__Bacteria;p__Chloroflexota;c__Dehalococcoidia;o__SAR202;f__UBA826;g__UBA11996;s__UBA11996 sp002435305	92.37	0.9	d__Bacteria;p__Chloroflexota;c__Dehalococcoidia;o__SAR202;f__UBA826;g__UBA11996;s__	taxonomic classification defined by topology and ANI	N/A	GCA_003228105.1, s__UBA11996 sp003228105, 95.0, 90.28, 0.74; GCA_002708495.1, s__UBA11996 sp002708495, 95.0, 88.79, 0.62; GCA_002500485.1, s__UBA11996 sp002500485, 95.0, 86.33, 0.83; GCA_002722155.1, s__UBA11996 sp002722155, 95.0, 79.4, 0.09; GCA_002320875.1, s__UBA11996 sp002320875, 95.0, 77.96, 0.16; GCA_002728195.1, s__UBA11996 sp002728195, 95.0, 76.8, 0.21	12.24
Autumn 18_C6_2500m	Bin.14	LQ	d__Bacteria;p__Chloroflexota;c__Dehalococcoidia;o__SAR202;f__UBA826;g__UBA11996;s__	k__Bacteria	(UID203)	5449	104	58	26.72	0	0	N/A	N/A	N/A	N/A	N/A	GCA_002435305.1	95	d__Bacteria;p__Chloroflexota;c__Dehalococcoidia;o__SAR202;f__UBA826;g__UBA11996;s__UBA11996 sp002435305	94.24	0.78	d__Bacteria;p__Chloroflexota;c__Dehalococcoidia;o__SAR202;f__UBA826;g__UBA11996;s__	taxonomic classification defined by topology and ANI	N/A	GCA_003228105.1, s__UBA11996 sp003228105, 95.0, 90.49, 0.68; GCA_002708495.1, s__UBA11996 sp002708495, 95.0, 89.26, 0.44; GCA_002500485.1, s__UBA11996 sp002500485, 95.0, 86.88, 0.81; GCA_002722155.1, s__UBA11996 sp002722155, 95.0, 77.68, 0.2; GCA_002728195.1, s__UBA11996 sp002728195, 95.0, 77.6, 0.25; GCA_002320875.1, s__UBA11996 sp002320875, 95.0, 77.57, 0.21	22.42
Autumn 18_C5_1250m	Bin.113	LQ	d__Bacteria;p__Chloroflexota;c__Dehalococcoidia;o__SAR202;f__UBA826;g__UBA11996;s__	k__Bacteria	(UID1452)	924	151	101	38.12	0	0	N/A	N/A	N/A	N/A	N/A	GCA_003228105.1	95	d__Bacteria;p__Chloroflexota;c__Dehalococcoidia;o__SAR202;f__UBA826;g__UBA11996;s__UBA11996 sp003228105	90.54	0.71	d__Bacteria;p__Chloroflexota;c__Dehalococcoidia;o__SAR202;f__UBA826;g__UBA11996;s__	taxonomic classification defined by topology and ANI	N/A	GCA_002435305.1, s__UBA11996 sp002435305, 95.0, 94.41, 0.87; GCA_002708495.1, s__UBA11996 sp002708495, 95.0, 89.57, 0.56; GCA_002500485.1, s__UBA11996 sp002500485, 95.0, 87.22, 0.84; GCA_002728195.1, s__UBA11996 sp002728195, 95.0, 77.67, 0.2; GCA_002722155.1, s__UBA11996 sp002722155, 95.0, 77.15, 0.19; GCA_002320875.1, s__UBA11996 sp002320875, 95.0, 76.73, 0.21	36.94
Autumn 18_C6_2500m	Bin.30	LQ	d__Bacteria;p__Chloroflexota;c__Dehalococcoidia;o__SAR202;f__UBA826;g__UBA11996;s__	k__Bacteria	(UID1452)	924	151	101	39.27	0	0	N/A	N/A	N/A	N/A	N/A	GCA_002435305.1	95	d__Bacteria;p__Chloroflexota;c__Dehalococcoidia;o__SAR202;f__UBA826;g__UBA11996;s__UBA11996 sp002435305	93.35	0.87	d__Bacteria;p__Chloroflexota;c__Dehalococcoidia;o__SAR202;f__UBA826;g__UBA11996;s__	taxonomic classification defined by topology and ANI	N/A	GCA_003228105.1, s__UBA11996 sp003228105, 95.0, 91.17, 0.76; GCA_002708495.1, s__UBA11996 sp002708495, 95.0, 89.77, 0.56; GCA_002500485.1, s__UBA11996 sp002500485, 95.0, 87.28, 0.86; GCA_002722155.1, s__UBA11996 sp002722155, 95.0, 77.55, 0.25; GCA_002320875.1, s__UBA11996 sp002320875, 95.0, 77.31, 0.22; GCA_002728195.1, s__UBA11996 sp002728195, 95.0, 76.47, 0.19	43.15
Autumn 18_C5_1250m	Bin.127	LQ	d__Bacteria;p__Chloroflexota;c__Dehalococcoidia;o__SAR202;f__UBA826;g__UBA11996;s__	k__Bacteria	(UID1452)	924	151	101	37.29	0	0	N/A	N/A	N/A	N/A	N/A	GCA_002435305.1	95	d__Bacteria;p__Chloroflexota;c__Dehalococcoidia;o__SAR202;f__UBA826;g__UBA11996;s__UBA11996 sp002435305	93.55	0.82	d__Bacteria;p__Chloroflexota;c__Dehalococcoidia;o__SAR202;f__UBA826;g__UBA11996;s__	taxonomic classification defined by topology and ANI	N/A	GCA_003228105.1, s__UBA11996 sp003228105, 95.0, 90.6, 0.71; GCA_002708495.1, s__UBA11996 sp002708495, 95.0, 88.72, 0.45; GCA_002500485.1, s__UBA11996 sp002500485, 95.0, 86.54, 0.78; GCA_002320875.1, s__UBA11996 sp002320875, 95.0, 77.93, 0.24; GCA_002722155.1, s__UBA11996 sp002722155, 95.0, 77.48, 0.24; GCA_002728195.1, s__UBA11996 sp002728195, 95.0, 76.56, 0.19	38.47
Autumn 18_C6_700m	Bin.23	MQ	d__Bacteria;p__Chloroflexota;c__Dehalococcoidia;o__SAR202;f__UBA826;g__UBA11996;s__UBA11996 sp002435305	k__Bacteria	(UID1452)	924	151	101	83.33	3.78	90	GCA_002435305.1	95	d__Bacteria;p__Chloroflexota;c__Dehalococcoidia;o__SAR202;f__UBA826;g__UBA11996;s__UBA11996 sp002435305	99.25	0.87	GCA_002435305.1	95	d__Bacteria;p__Chloroflexota;c__Dehalococcoidia;o__SAR202;f__UBA826;g__UBA11996;s__UBA11996 sp002435305	99.25	0.87	d__Bacteria;p__Chloroflexota;c__Dehalococcoidia;o__SAR202;f__UBA826;g__UBA11996;s__	taxonomic classification defined by topology and ANI	topological placement and ANI have congruent species assignments	GCA_003228105.1, s__UBA11996 sp003228105, 95.0, 89.28, 0.72; GCA_002708495.1, s__UBA11996 sp002708495, 95.0, 88.55, 0.65; GCA_002500485.1, s__UBA11996 sp002500485, 95.0, 86.81, 0.83; GCA_002728195.1, s__UBA11996 sp002728195, 95.0, 77.93, 0.22; GCA_002320875.1, s__UBA11996 sp002320875, 95.0, 77.73, 0.28; GCA_002722155.1, s__UBA11996 sp002722155, 95.0, 77.37, 0.23	66.27
Spring 19_C3-4_700m	Bin.38	MQ	d__Bacteria;p__Chloroflexota;c__Dehalococcoidia;o__SAR202;f__UBA826;g__UBA11996;s__UBA11996 sp002435305	k__Bacteria	(UID1452)	924	151	101	64.28	1.32	50	GCA_002435305.1	95	d__Bacteria;p__Chloroflexota;c__Dehalococcoidia;o__SAR202;f__UBA826;g__UBA11996;s__UBA11996 sp002435305	99.21	0.9	GCA_002435305.1	95	d__Bacteria;p__Chloroflexota;c__Dehalococcoidia;o__SAR202;f__UBA826;g__UBA11996;s__UBA11996 sp002435305	99.21	0.9	d__Bacteria;p__Chloroflexota;c__Dehalococcoidia;o__SAR202;f__UBA826;g__UBA11996;s__	taxonomic classification defined by topology and ANI	topological placement and ANI have congruent species assignments	GCA_003228105.1, s__UBA11996 sp003228105, 95.0, 89.37, 0.75; GCA_002708495.1, s__UBA11996 sp002708495, 95.0, 88.96, 0.55; GCA_002500485.1, s__UBA11996 sp002500485, 95.0, 87.03, 0.88; GCA_002320875.1, s__UBA11996 sp002320875, 95.0, 77.86, 0.27; GCA_002728195.1, s__UBA11996 sp002728195, 95.0, 77.6, 0.21; GCA_002722155.1, s__UBA11996 sp002722155, 95.0, 77.29, 0.23	58.65
Spring 19_C3-4_700m	Bin.49	MQ	d__Bacteria;p__Chloroflexota;c__Dehalococcoidia;o__UBA1151;f__Bin127;g__UBA9455;s__UBA9455 sp002313245	k__Bacteria	(UID1452)	924	151	101	65.89	4.29	14.29	GCA_002313245.1	95	d__Bacteria;p__Chloroflexota;c__Dehalococcoidia;o__UBA1151;f__Bin127;g__UBA9455;s__UBA9455 sp002313245	97.47	0.71	GCA_002313245.1	95	d__Bacteria;p__Chloroflexota;c__Dehalococcoidia;o__UBA1151;f__Bin127;g__UBA9455;s__UBA9455 sp002313245	97.47	0.71	d__Bacteria;p__Chloroflexota;c__Dehalococcoidia;o__UBA1151;f__Bin127;g__;s__	taxonomic classification defined by topology and ANI	topological placement and ANI have congruent species assignments	N/A	63.29
Autumn 18_C5_1250m	Bin.128	MQ	d__Bacteria;p__Chloroflexota;c__Dehalococcoidia;o__UBA1151;f__Bin127;g__UBA9455;s__UBA9455 sp002313245	k__Bacteria	(UID1452)	924	151	101	88.78	1.6	100	GCA_002313245.1	95	d__Bacteria;p__Chloroflexota;c__Dehalococcoidia;o__UBA1151;f__Bin127;g__UBA9455;s__UBA9455 sp002313245	98.43	0.84	GCA_002313245.1	95	d__Bacteria;p__Chloroflexota;c__Dehalococcoidia;o__UBA1151;f__Bin127;g__UBA9455;s__UBA9455 sp002313245	98.43	0.84	d__Bacteria;p__Chloroflexota;c__Dehalococcoidia;o__UBA1151;f__Bin127;g__;s__	taxonomic classification defined by topology and ANI	topological placement and ANI have congruent species assignments	N/A	80.48
Autumn 18_C6_2500m	Bin.47	MQ	d__Bacteria;p__Chloroflexota;c__Dehalococcoidia;o__UBA1151;f__Bin127;g__UBA9455;s__UBA9455 sp002313245	k__Bacteria	(UID1452)	924	151	101	87.29	0	0	GCA_002313245.1	95	d__Bacteria;p__Chloroflexota;c__Dehalococcoidia;o__UBA1151;f__Bin127;g__UBA9455;s__UBA9455 sp002313245	98.54	0.85	GCA_002313245.1	95	d__Bacteria;p__Chloroflexota;c__Dehalococcoidia;o__UBA1151;f__Bin127;g__UBA9455;s__UBA9455 sp002313245	98.54	0.85	d__Bacteria;p__Chloroflexota;c__Dehalococcoidia;o__UBA1151;f__Bin127;g__;s__	taxonomic classification defined by topology and ANI	topological placement and ANI have congruent species assignments	N/A	83.02
Spring 19_C3-4_700m	Bin.40	LQ	d__Bacteria;p__Chloroflexota;c__Dehalococcoidia;o__UBA1151;f__TMED-70;g__GCA-002700125;s__	k__Bacteria	(UID1452)	924	151	101	44.37	0.99	0	N/A	N/A	N/A	N/A	N/A	GCA_002700125.1	95	d__Bacteria;p__Chloroflexota;c__Dehalococcoidia;o__UBA1151;f__TMED-70;g__GCA-002700125;s__GCA-002700125 sp002700125	94.98	0.9	d__Bacteria;p__Chloroflexota;c__Dehalococcoidia;o__UBA1151;f__TMED-70;g__GCA-002700125;s__	taxonomic classification defined by topology and ANI	N/A	GCA_002702975.1, s__GCA-002700125 sp002702975, 95.0, 77.11, 0.09; GCA_002727435.1, s__GCA-002700125 sp002727435, 95.0, 76.97, 0.09; GCA_002721675.1, s__GCA-002700125 sp002721675, 95.0, 76.8, 0.12; GCA_002723375.1, s__GCA-002700125 sp002723375, 95.0, 76.68, 0.07	40.79
Autumn 18_C6_700m	Bin.18	MQ	d__Bacteria;p__Chloroflexota;c__Dehalococcoidia;o__UBA1151;f__TMED-70;g__GCA-002700125;s__	k__Bacteria	(UID1452)	924	151	101	72.89	0.99	100	N/A	N/A	N/A	N/A	N/A	GCA_002700125.1	95	d__Bacteria;p__Chloroflexota;c__Dehalococcoidia;o__UBA1151;f__TMED-70;g__GCA-002700125;s__GCA-002700125 sp002700125	94.99	0.81	d__Bacteria;p__Chloroflexota;c__Dehalococcoidia;o__UBA1151;f__TMED-70;g__GCA-002700125;s__	taxonomic classification defined by topology and ANI	N/A	GCA_002702975.1, s__GCA-002700125 sp002702975, 95.0, 76.92, 0.08; GCA_002727435.1, s__GCA-002700125 sp002727435, 95.0, 76.72, 0.12; GCA_002723375.1, s__GCA-002700125 sp002723375, 95.0, 76.3, 0.12; GCA_002721675.1, s__GCA-002700125 sp002721675, 95.0, 76.18, 0.12	63.47
Autumn 18_C6_700m	Bin.51	LQ	d__Bacteria;p__Chloroflexota;c__Dehalococcoidia;o__UBA1151;f__TMED-70;g__GCA-2718455;s__	k__Bacteria	(UID1452)	924	151	101	24.71	0	0	N/A	N/A	N/A	N/A	N/A	GCA_002718455.1	95	d__Bacteria;p__Chloroflexota;c__Dehalococcoidia;o__UBA1151;f__TMED-70;g__GCA-2718455;s__GCA-2718455 sp002718455	94.02	0.75	d__Bacteria;p__Chloroflexota;c__Dehalococcoidia;o__UBA1151;f__TMED-70;g__;s__	taxonomic classification defined by topology and ANI	N/A	N/A	28.87
Autumn 18_C4_2m	Bin.16	LQ	d__Bacteria;p__Chloroflexota;c__Dehalococcoidia;o__UBA1151;f__TMED-70;g__TMED-70;s__TMED-70 sp002699165	k__Bacteria	(UID203)	5449	103	57	41.23	0.88	100	GCA_002699165.1	95	d__Bacteria;p__Chloroflexota;c__Dehalococcoidia;o__UBA1151;f__TMED-70;g__TMED-70;s__TMED-70 sp002699165	98.36	0.91	GCA_002699165.1	95	d__Bacteria;p__Chloroflexota;c__Dehalococcoidia;o__UBA1151;f__TMED-70;g__TMED-70;s__TMED-70 sp002699165	98.36	0.91	d__Bacteria;p__Chloroflexota;c__Dehalococcoidia;o__UBA1151;f__TMED-70;g__TMED-70;s__	taxonomic classification defined by topology and ANI	topological placement and ANI have congruent species assignments	GCA_002711965.1, s__TMED-70 sp002711965, 95.0, 82.02, 0.77; GCA_002710135.1, s__TMED-70 sp002710135, 95.0, 80.27, 0.55; GCA_002703265.1, s__TMED-70 sp002703265, 95.0, 79.37, 0.53; GCA_002171675.1, s__TMED-70 sp002171675, 95.0, 78.86, 0.38; GCA_002719425.1, s__TMED-70 sp002719425, 95.0, 78.61, 0.45; GCA_002721875.1, s__TMED-70 sp002721875, 95.0, 77.68, 0.42	31.09
Autumn 18_C6_2500m	Bin.111	LQ	d__Bacteria;p__Chloroflexota;c__Dehalococcoidia;o__UBA3495;f__UBA3495;g__UBA1141;s__	k__Bacteria	(UID203)	5449	103	57	23.52	0	0	N/A	N/A	N/A	N/A	N/A	GCA_002816455.1	95	d__Bacteria;p__Chloroflexota;c__Dehalococcoidia;o__UBA3495;f__UBA3495;g__UBA1141;s__UBA1141 sp002816455	80.95	0.46	d__Bacteria;p__Chloroflexota;c__Dehalococcoidia;o__UBA3495;f__UBA3495;g__UBA1141;s__	taxonomic classification defined by topology and ANI	N/A	GCA_002311385.1, s__UBA1141 sp002311385, 95.0, 79.09, 0.66; GCA_002817055.1, s__UBA1141 sp002817055, 95.0, 78.04, 0.23	20.48
Autumn 18_C5_1250m	Bin.132	MQ	d__Bacteria;p__Chloroflexota;c__Dehalococcoidia;o__UBA3495;f__UBA3495;g__UBA11650;s__UBA11650 sp002401285	k__Bacteria	(UID1452)	924	151	101	52.31	0.99	0	GCA_002401285.1	95	d__Bacteria;p__Chloroflexota;c__Dehalococcoidia;o__UBA3495;f__UBA3495;g__UBA11650;s__UBA11650 sp002401285	98.51	0.74	GCA_002401285.1	95	d__Bacteria;p__Chloroflexota;c__Dehalococcoidia;o__UBA3495;f__UBA3495;g__UBA11650;s__UBA11650 sp002401285	98.51	0.74	d__Bacteria;p__Chloroflexota;c__Dehalococcoidia;o__UBA3495;f__UBA3495;g__UBA11650;s__	taxonomic classification defined by topology and ANI	topological placement and ANI have congruent species assignments	GCA_002710215.1, s__UBA11650 sp002710215, 95.0, 90.66, 0.73; GCA_002708395.1, s__UBA11650 sp002708395, 95.0, 80.24, 0.47	45.44
Autumn 18_C6_2500m	Bin.19	LQ	d__Bacteria;p__Chloroflexota;c__Dehalococcoidia;o__UBA3495;f__UBA3495;g__UBA11650;s__UBA11650 sp002401285	k__Bacteria	(UID1452)	924	151	101	31.9	0	0	GCA_002401285.1	95	d__Bacteria;p__Chloroflexota;c__Dehalococcoidia;o__UBA3495;f__UBA3495;g__UBA11650;s__UBA11650 sp002401285	98.18	0.77	GCA_002401285.1	95	d__Bacteria;p__Chloroflexota;c__Dehalococcoidia;o__UBA3495;f__UBA3495;g__UBA11650;s__UBA11650 sp002401285	98.18	0.77	d__Bacteria;p__Chloroflexota;c__Dehalococcoidia;o__UBA3495;f__UBA3495;g__UBA11650;s__	taxonomic classification defined by topology and ANI	topological placement and ANI have congruent species assignments	GCA_002710215.1, s__UBA11650 sp002710215, 95.0, 90.6, 0.78; GCA_002708395.1, s__UBA11650 sp002708395, 95.0, 79.92, 0.51	25.24
Autumn 18_C6_2500m	Bin.104	LQ	d__Bacteria;p__Chloroflexota;c__Dehalococcoidia;o__UBA3495;f__UBA3495;g__UBA11650;s__UBA11650 sp002401285	k__Bacteria	(UID1452)	924	151	101	9.54	0	0	GCA_002401285.1	95	d__Bacteria;p__Chloroflexota;c__Dehalococcoidia;o__UBA3495;f__UBA3495;g__UBA11650;s__UBA11650 sp002401285	95.47	0.77	GCA_002401285.1	95	d__Bacteria;p__Chloroflexota;c__Dehalococcoidia;o__UBA3495;f__UBA3495;g__UBA11650;s__UBA11650 sp002401285	95.47	0.77	d__Bacteria;p__Chloroflexota;c__Dehalococcoidia;o__UBA3495;f__UBA3495;g__UBA11650;s__	taxonomic classification defined by topology and ANI	topological placement and ANI have congruent species assignments	GCA_002710215.1, s__UBA11650 sp002710215, 95.0, 94.22, 0.68; GCA_002708395.1, s__UBA11650 sp002708395, 95.0, 80.52, 0.51	17.6
Autumn 18_C6_700m	Bin.17	MQ	d__Bacteria;p__Chloroflexota;c__Dehalococcoidia;o__UBA3495;f__UBA3495;g__UBA11650;s__UBA11650 sp002708395	k__Bacteria	(UID1452)	924	151	101	51.76	0.99	100	GCA_002708395.1	95	d__Bacteria;p__Chloroflexota;c__Dehalococcoidia;o__UBA3495;f__UBA3495;g__UBA11650;s__UBA11650 sp002708395	98.56	0.71	GCA_002708395.1	95	d__Bacteria;p__Chloroflexota;c__Dehalococcoidia;o__UBA3495;f__UBA3495;g__UBA11650;s__UBA11650 sp002708395	98.56	0.71	d__Bacteria;p__Chloroflexota;c__Dehalococcoidia;o__UBA3495;f__UBA3495;g__UBA11650;s__	taxonomic classification defined by topology and ANI	topological placement and ANI have congruent species assignments	GCA_002710215.1, s__UBA11650 sp002710215, 95.0, 80.5, 0.64; GCA_002401285.1, s__UBA11650 sp002401285, 95.0, 80.13, 0.59	54.31
Spring 19_C3-4_700m	Bin.21	LQ	d__Bacteria;p__Chloroflexota;c__Dehalococcoidia;o__UBA3495;f__UBA3495;g__UBA11650;s__UBA11650 sp002708395	k__Bacteria	(UID1452)	924	151	101	41.11	0	0	GCA_002708395.1	95	d__Bacteria;p__Chloroflexota;c__Dehalococcoidia;o__UBA3495;f__UBA3495;g__UBA11650;s__UBA11650 sp002708395	98.52	0.76	GCA_002708395.1	95	d__Bacteria;p__Chloroflexota;c__Dehalococcoidia;o__UBA3495;f__UBA3495;g__UBA11650;s__UBA11650 sp002708395	98.52	0.76	d__Bacteria;p__Chloroflexota;c__Dehalococcoidia;o__UBA3495;f__UBA3495;g__UBA11650;s__	taxonomic classification defined by topology and ANI	topological placement and ANI have congruent species assignments	GCA_002710215.1, s__UBA11650 sp002710215, 95.0, 80.43, 0.68; GCA_002401285.1, s__UBA11650 sp002401285, 95.0, 80.21, 0.59	44.52
Autumn 18_C5_1250m	Bin.58	MQ	d__Bacteria;p__Chloroflexota;c__Dehalococcoidia;o__UBA3495;f__UBA3495;g__UBA11650;s__UBA11650 sp002710215	k__Bacteria	(UID1452)	924	151	101	89.57	4.95	83.33	GCA_002710215.1	95	d__Bacteria;p__Chloroflexota;c__Dehalococcoidia;o__UBA3495;f__UBA3495;g__UBA11650;s__UBA11650 sp002710215	99.03	0.79	GCA_002710215.1	95	d__Bacteria;p__Chloroflexota;c__Dehalococcoidia;o__UBA3495;f__UBA3495;g__UBA11650;s__UBA11650 sp002710215	99.03	0.79	d__Bacteria;p__Chloroflexota;c__Dehalococcoidia;o__UBA3495;f__UBA3495;g__UBA11650;s__	taxonomic classification defined by topology and ANI	topological placement and ANI have congruent species assignments	GCA_002401285.1, s__UBA11650 sp002401285, 95.0, 91.34, 0.66; GCA_002708395.1, s__UBA11650 sp002708395, 95.0, 80.47, 0.66	77.64
Spring 19_C5_2000m	Bin.1	HQ	d__Bacteria;p__Chloroflexota;c__Dehalococcoidia;o__UBA3495;f__UBA3495;g__UBA11650;s__UBA11650 sp002710215	k__Bacteria	(UID1452)	924	151	101	91.55	2.97	33.33	GCA_002710215.1	95	d__Bacteria;p__Chloroflexota;c__Dehalococcoidia;o__UBA3495;f__UBA3495;g__UBA11650;s__UBA11650 sp002710215	99.08	0.84	GCA_002710215.1	95	d__Bacteria;p__Chloroflexota;c__Dehalococcoidia;o__UBA3495;f__UBA3495;g__UBA11650;s__UBA11650 sp002710215	99.08	0.84	d__Bacteria;p__Chloroflexota;c__Dehalococcoidia;o__UBA3495;f__UBA3495;g__UBA11650;s__	taxonomic classification defined by topology and ANI	topological placement and ANI have congruent species assignments	GCA_002401285.1, s__UBA11650 sp002401285, 95.0, 91.09, 0.73; GCA_002708395.1, s__UBA11650 sp002708395, 95.0, 80.6, 0.71	85.1
Autumn 18_C6_700m	Bin.49	HQ	d__Bacteria;p__Chloroflexota;c__Dehalococcoidia;o__UBA3495;f__UBA3495;g__UBA11650;s__UBA11650 sp002710215	k__Bacteria	(UID1452)	924	151	101	95.51	1.98	0	GCA_002710215.1	95	d__Bacteria;p__Chloroflexota;c__Dehalococcoidia;o__UBA3495;f__UBA3495;g__UBA11650;s__UBA11650 sp002710215	99.29	0.86	GCA_002710215.1	95	d__Bacteria;p__Chloroflexota;c__Dehalococcoidia;o__UBA3495;f__UBA3495;g__UBA11650;s__UBA11650 sp002710215	99.29	0.86	d__Bacteria;p__Chloroflexota;c__Dehalococcoidia;o__UBA3495;f__UBA3495;g__UBA11650;s__	taxonomic classification defined by topology and ANI	topological placement and ANI have congruent species assignments	GCA_002401285.1, s__UBA11650 sp002401285, 95.0, 90.99, 0.75; GCA_002708395.1, s__UBA11650 sp002708395, 95.0, 80.41, 0.71	87.74
Spring 19_C3-4_700m	Bin.70	MQ	d__Bacteria;p__Chloroflexota;c__Dehalococcoidia;o__UBA3495;f__UBA3495;g__UBA11650;s__UBA11650 sp002710215	k__Bacteria	(UID1452)	924	151	101	61.41	0	0	GCA_002710215.1	95	d__Bacteria;p__Chloroflexota;c__Dehalococcoidia;o__UBA3495;f__UBA3495;g__UBA11650;s__UBA11650 sp002710215	98.95	0.82	GCA_002710215.1	95	d__Bacteria;p__Chloroflexota;c__Dehalococcoidia;o__UBA3495;f__UBA3495;g__UBA11650;s__UBA11650 sp002710215	98.95	0.82	d__Bacteria;p__Chloroflexota;c__Dehalococcoidia;o__UBA3495;f__UBA3495;g__UBA11650;s__	taxonomic classification defined by topology and ANI	topological placement and ANI have congruent species assignments	GCA_002401285.1, s__UBA11650 sp002401285, 95.0, 90.93, 0.74; GCA_002708395.1, s__UBA11650 sp002708395, 95.0, 80.25, 0.49	52.18
Spring 19_C5_2000m	Bin.7	LQ	d__Bacteria;p__Chloroflexota;c__Dehalococcoidia;o__UBA3495;f__UBA3495;g__UBA9611;s__	root	(UID1)	5656	56	24	20.83	0	0	N/A	N/A	N/A	N/A	N/A	GCA_002816355.1	95	d__Bacteria;p__Chloroflexota;c__Dehalococcoidia;o__UBA3495;f__UBA3495;g__UBA9611;s__UBA9611 sp002816355	94.61	0.53	d__Bacteria;p__Chloroflexota;c__Dehalococcoidia;o__UBA3495;f__UBA3495;g__UBA9611;s__	taxonomic classification defined by topology and ANI	N/A	GCA_002746355.1, s__UBA9611 sp002746355, 95.0, 81.05, 0.8; GCA_002698265.1, s__UBA9611 sp002698265, 95.0, 80.97, 0.57; GCA_002328185.1, s__UBA9611 sp002328185, 95.0, 80.4, 0.78; GCA_002816575.1, s__UBA9611 sp002816575, 95.0, 79.02, 0.38; GCA_002816585.1, s__UBA9611 sp002816585, 95.0, 78.65, 0.43; GCA_002721995.1, s__UBA9611 sp002721995, 95.0, 78.24, 0.44; GCA_002697005.1, s__UBA9611 sp002697005, …	21.15
Autumn 18_C5_1250m	Bin.88	MQ	d__Bacteria;p__Chloroflexota;c__Dehalococcoidia;o__UBA3495;f__UBA3495;g__UBA9611;s__	k__Bacteria	(UID203)	5449	103	57	52.07	0	0	N/A	N/A	N/A	N/A	N/A	GCA_002698265.1	95	d__Bacteria;p__Chloroflexota;c__Dehalococcoidia;o__UBA3495;f__UBA3495;g__UBA9611;s__UBA9611 sp002698265	96	0.62	d__Bacteria;p__Chloroflexota;c__Dehalococcoidia;o__UBA3495;f__UBA3495;g__UBA9611;s__	taxonomic classification defined by topology and ANI	N/A	GCA_002746355.1, s__UBA9611 sp002746355, 95.0, 88.66, 0.84; GCA_002328185.1, s__UBA9611 sp002328185, 95.0, 81.02, 0.67; GCA_002816355.1, s__UBA9611 sp002816355, 95.0, 79.81, 0.35; GCA_002816575.1, s__UBA9611 sp002816575, 95.0, 79.71, 0.41; GCA_002721995.1, s__UBA9611 sp002721995, 95.0, 78.92, 0.44; GCA_002816585.1, s__UBA9611 sp002816585, 95.0, 78.69, 0.4; GCA_002730485.1, s__UBA9611 sp002730485,…	43
Autumn 18_C6_2500m	Bin.89	MQ	d__Bacteria;p__Chloroflexota;c__Dehalococcoidia;o__UBA3495;f__UBA3495;g__UBA9611;s__	k__Bacteria	(UID1452)	924	151	101	68.98	1.98	100	N/A	N/A	N/A	N/A	N/A	GCA_002816355.1	95	d__Bacteria;p__Chloroflexota;c__Dehalococcoidia;o__UBA3495;f__UBA3495;g__UBA9611;s__UBA9611 sp002816355	94.58	0.71	d__Bacteria;p__Chloroflexota;c__Dehalococcoidia;o__UBA3495;f__UBA3495;g__UBA9611;s__	taxonomic classification defined by topology and ANI	N/A	GCA_002698265.1, s__UBA9611 sp002698265, 95.0, 81.66, 0.62; GCA_002746355.1, s__UBA9611 sp002746355, 95.0, 81.48, 0.73; GCA_002328185.1, s__UBA9611 sp002328185, 95.0, 80.87, 0.71; GCA_002816575.1, s__UBA9611 sp002816575, 95.0, 79.2, 0.46; GCA_002816585.1, s__UBA9611 sp002816585, 95.0, 78.8, 0.41; GCA_002721995.1, s__UBA9611 sp002721995, 95.0, 78.67, 0.45; GCA_002730485.1, s__UBA9611 sp002730485, …	54.72
Autumn 18_C5_1250m	Bin.55	MQ	d__Bacteria;p__Chloroflexota;c__Dehalococcoidia;o__UBA3495;f__UBA3495;g__UBA9611;s__	k__Bacteria	(UID1452)	924	151	101	84.82	1.98	0	N/A	N/A	N/A	N/A	N/A	GCA_002816355.1	95	d__Bacteria;p__Chloroflexota;c__Dehalococcoidia;o__UBA3495;f__UBA3495;g__UBA9611;s__UBA9611 sp002816355	94.68	0.77	d__Bacteria;p__Chloroflexota;c__Dehalococcoidia;o__UBA3495;f__UBA3495;g__UBA9611;s__	taxonomic classification defined by topology and ANI	N/A	GCA_002746355.1, s__UBA9611 sp002746355, 95.0, 81.59, 0.75; GCA_002698265.1, s__UBA9611 sp002698265, 95.0, 81.14, 0.61; GCA_002328185.1, s__UBA9611 sp002328185, 95.0, 80.84, 0.71; GCA_002816575.1, s__UBA9611 sp002816575, 95.0, 79.02, 0.5; GCA_002816585.1, s__UBA9611 sp002816585, 95.0, 78.72, 0.41; GCA_002721995.1, s__UBA9611 sp002721995, 95.0, 78.62, 0.46; GCA_002730485.1, s__UBA9611 sp002730485,…	82.82
Autumn 18_C5_1250m	Bin.35	LQ	d__Bacteria;p__Chloroflexota;c__Dehalococcoidia;o__UBA3495;f__UBA3495;g__UBA9611;s__	k__Bacteria	(UID1452)	924	151	101	24.64	0.99	100	N/A	N/A	N/A	N/A	N/A	GCA_002698265.1	95	d__Bacteria;p__Chloroflexota;c__Dehalococcoidia;o__UBA3495;f__UBA3495;g__UBA9611;s__UBA9611 sp002698265	96.74	0.58	d__Bacteria;p__Chloroflexota;c__Dehalococcoidia;o__UBA3495;f__UBA3495;g__UBA9611;s__	taxonomic classification defined by topology and ANI	N/A	GCA_002746355.1, s__UBA9611 sp002746355, 95.0, 87.05, 0.84; GCA_002328185.1, s__UBA9611 sp002328185, 95.0, 81.06, 0.71; GCA_002816355.1, s__UBA9611 sp002816355, 95.0, 79.98, 0.4; GCA_002816575.1, s__UBA9611 sp002816575, 95.0, 79.43, 0.35; GCA_002816585.1, s__UBA9611 sp002816585, 95.0, 79.09, 0.36; GCA_002721995.1, s__UBA9611 sp002721995, 95.0, 79.02, 0.45; GCA_002730485.1, s__UBA9611 sp002730485,…	13.33
Spring 19_C3-4_700m	Bin.55	LQ	d__Bacteria;p__Chloroflexota;c__Dehalococcoidia;o__UBA3495;f__UBA3495;g__UBA9611;s__	k__Bacteria	(UID1452)	924	151	101	21.56	0	0	N/A	N/A	N/A	N/A	N/A	GCA_002816355.1	95	d__Bacteria;p__Chloroflexota;c__Dehalococcoidia;o__UBA3495;f__UBA3495;g__UBA9611;s__UBA9611 sp002816355	92.05	0.42	d__Bacteria;p__Chloroflexota;c__Dehalococcoidia;o__UBA3495;f__UBA3495;g__UBA9611;s__	taxonomic classification defined by topology and ANI	N/A	GCA_002698265.1, s__UBA9611 sp002698265, 95.0, 87.53, 0.54; GCA_002746355.1, s__UBA9611 sp002746355, 95.0, 82.54, 0.74; GCA_002328185.1, s__UBA9611 sp002328185, 95.0, 80.64, 0.71; GCA_002816575.1, s__UBA9611 sp002816575, 95.0, 79.05, 0.31; GCA_002721995.1, s__UBA9611 sp002721995, 95.0, 78.73, 0.5; GCA_002816585.1, s__UBA9611 sp002816585, 95.0, 78.41, 0.38; GCA_002730485.1, s__UBA9611 sp002730485,…	19.37
Autumn 18_C6_2500m	Bin.32	LQ	d__Bacteria;p__Chloroflexota;c__Dehalococcoidia;o__UBA3495;f__UBA3495;g__UBA9611;s__	k__Bacteria	(UID1452)	924	151	101	23.76	0	0	N/A	N/A	N/A	N/A	N/A	GCA_002698265.1	95	d__Bacteria;p__Chloroflexota;c__Dehalococcoidia;o__UBA3495;f__UBA3495;g__UBA9611;s__UBA9611 sp002698265	94.46	0.62	d__Bacteria;p__Chloroflexota;c__Dehalococcoidia;o__UBA3495;f__UBA3495;g__UBA9611;s__	taxonomic classification defined by topology and ANI	N/A	GCA_002746355.1, s__UBA9611 sp002746355, 95.0, 90.67, 0.89; GCA_002328185.1, s__UBA9611 sp002328185, 95.0, 81.35, 0.73; GCA_002816355.1, s__UBA9611 sp002816355, 95.0, 80.79, 0.34; GCA_002816575.1, s__UBA9611 sp002816575, 95.0, 79.97, 0.42; GCA_002721995.1, s__UBA9611 sp002721995, 95.0, 79.31, 0.48; GCA_002816585.1, s__UBA9611 sp002816585, 95.0, 79.31, 0.48; GCA_002730485.1, s__UBA9611 sp002730485…	28.47
Spring 19_C5_2000m	Bin.35	LQ	d__Bacteria;p__Chloroflexota;c__Dehalococcoidia;o__UBA3495;f__UBA3495;g__UBA9611;s__UBA9611 sp002698265	k__Bacteria	(UID203)	5449	103	57	15.79	1.75	0	GCA_002698265.1	95	d__Bacteria;p__Chloroflexota;c__Dehalococcoidia;o__UBA3495;f__UBA3495;g__UBA9611;s__UBA9611 sp002698265	95.76	0.73	GCA_002698265.1	95	d__Bacteria;p__Chloroflexota;c__Dehalococcoidia;o__UBA3495;f__UBA3495;g__UBA9611;s__UBA9611 sp002698265	95.76	0.73	d__Bacteria;p__Chloroflexota;c__Dehalococcoidia;o__UBA3495;f__UBA3495;g__UBA9611;s__	taxonomic classification defined by topology and ANI	topological placement and ANI have congruent species assignments	GCA_002746355.1, s__UBA9611 sp002746355, 95.0, 87.3, 0.84; GCA_002328185.1, s__UBA9611 sp002328185, 95.0, 81.17, 0.72; GCA_002816355.1, s__UBA9611 sp002816355, 95.0, 80.58, 0.44; GCA_002816575.1, s__UBA9611 sp002816575, 95.0, 79.85, 0.43; GCA_002816585.1, s__UBA9611 sp002816585, 95.0, 79.62, 0.39; GCA_002721995.1, s__UBA9611 sp002721995, 95.0, 79.15, 0.48; GCA_002730485.1, s__UBA9611 sp002730485,…	14.54
Autumn 18_C6_2500m	Bin.33	MQ	d__Bacteria;p__Chloroflexota;c__Dehalococcoidia;o__UBA3495;f__UBA3495;g__UBA9611;s__UBA9611 sp002698265	k__Bacteria	(UID1452)	924	151	101	66.01	1.98	50	GCA_002698265.1	95	d__Bacteria;p__Chloroflexota;c__Dehalococcoidia;o__UBA3495;f__UBA3495;g__UBA9611;s__UBA9611 sp002698265	96.86	0.68	GCA_002698265.1	95	d__Bacteria;p__Chloroflexota;c__Dehalococcoidia;o__UBA3495;f__UBA3495;g__UBA9611;s__UBA9611 sp002698265	96.86	0.68	d__Bacteria;p__Chloroflexota;c__Dehalococcoidia;o__UBA3495;f__UBA3495;g__UBA9611;s__	taxonomic classification defined by topology and ANI	topological placement and ANI have congruent species assignments	GCA_002746355.1, s__UBA9611 sp002746355, 95.0, 87.61, 0.88; GCA_002328185.1, s__UBA9611 sp002328185, 95.0, 80.89, 0.75; GCA_002816355.1, s__UBA9611 sp002816355, 95.0, 79.96, 0.46; GCA_002816575.1, s__UBA9611 sp002816575, 95.0, 79.35, 0.38; GCA_002721995.1, s__UBA9611 sp002721995, 95.0, 78.99, 0.46; GCA_002816585.1, s__UBA9611 sp002816585, 95.0, 78.96, 0.39; GCA_002730485.1, s__UBA9611 sp002730485…	54.88
Spring 19_C3-4_700m	Bin.14	MQ	d__Bacteria;p__Chloroflexota;c__Dehalococcoidia;o__UBA3495;f__UBA3495;g__UBA9611;s__UBA9611 sp002698265	k__Bacteria	(UID1452)	924	151	101	62.29	0	0	GCA_002698265.1	95	d__Bacteria;p__Chloroflexota;c__Dehalococcoidia;o__UBA3495;f__UBA3495;g__UBA9611;s__UBA9611 sp002698265	98.37	0.7	GCA_002698265.1	95	d__Bacteria;p__Chloroflexota;c__Dehalococcoidia;o__UBA3495;f__UBA3495;g__UBA9611;s__UBA9611 sp002698265	98.37	0.7	d__Bacteria;p__Chloroflexota;c__Dehalococcoidia;o__UBA3495;f__UBA3495;g__UBA9611;s__	taxonomic classification defined by topology and ANI	topological placement and ANI have congruent species assignments	GCA_002746355.1, s__UBA9611 sp002746355, 95.0, 87.1, 0.89; GCA_002328185.1, s__UBA9611 sp002328185, 95.0, 80.88, 0.75; GCA_002816355.1, s__UBA9611 sp002816355, 95.0, 80.26, 0.38; GCA_002816575.1, s__UBA9611 sp002816575, 95.0, 79.48, 0.45; GCA_002816585.1, s__UBA9611 sp002816585, 95.0, 78.95, 0.43; GCA_002721995.1, s__UBA9611 sp002721995, 95.0, 78.86, 0.5; GCA_002730485.1, s__UBA9611 sp002730485, …	65.12
Autumn 18_C6_2500m	Bin.35	LQ	d__Bacteria;p__Chloroflexota;c__Dehalococcoidia;o__UBA3495;f__UBA3495;g__UBA9611;s__UBA9611 sp002746355	k__Bacteria	(UID203)	5449	104	58	19.83	1.72	0	GCA_002746355.1	95	d__Bacteria;p__Chloroflexota;c__Dehalococcoidia;o__UBA3495;f__UBA3495;g__UBA9611;s__UBA9611 sp002746355	95.66	0.88	GCA_002746355.1	95	d__Bacteria;p__Chloroflexota;c__Dehalococcoidia;o__UBA3495;f__UBA3495;g__UBA9611;s__UBA9611 sp002746355	95.66	0.88	d__Bacteria;p__Chloroflexota;c__Dehalococcoidia;o__UBA3495;f__UBA3495;g__UBA9611;s__	taxonomic classification defined by topology and ANI	topological placement and ANI have congruent species assignments	GCA_002698265.1, s__UBA9611 sp002698265, 95.0, 88.7, 0.49; GCA_002816355.1, s__UBA9611 sp002816355, 95.0, 83.86, 0.42; GCA_002328185.1, s__UBA9611 sp002328185, 95.0, 80.84, 0.67; GCA_002816575.1, s__UBA9611 sp002816575, 95.0, 79.49, 0.47; GCA_002816585.1, s__UBA9611 sp002816585, 95.0, 79.0, 0.35; GCA_002721995.1, s__UBA9611 sp002721995, 95.0, 78.85, 0.41; GCA_002730485.1, s__UBA9611 sp002730485, …	14.37
Autumn 18_C5_1250m	Bin.4	LQ	d__Bacteria;p__Chloroflexota;c__Dehalococcoidia;o__UBA3495;f__UBA3495;g__UBA9611;s__UBA9611 sp002746355	k__Bacteria	(UID1452)	924	151	101	31.35	4.95	100	GCA_002746355.1	95	d__Bacteria;p__Chloroflexota;c__Dehalococcoidia;o__UBA3495;f__UBA3495;g__UBA9611;s__UBA9611 sp002746355	97.82	0.9	GCA_002746355.1	95	d__Bacteria;p__Chloroflexota;c__Dehalococcoidia;o__UBA3495;f__UBA3495;g__UBA9611;s__UBA9611 sp002746355	97.82	0.9	d__Bacteria;p__Chloroflexota;c__Dehalococcoidia;o__UBA3495;f__UBA3495;g__UBA9611;s__	taxonomic classification defined by topology and ANI	topological placement and ANI have congruent species assignments	GCA_002698265.1, s__UBA9611 sp002698265, 95.0, 88.16, 0.58; GCA_002328185.1, s__UBA9611 sp002328185, 95.0, 81.11, 0.64; GCA_002816355.1, s__UBA9611 sp002816355, 95.0, 80.13, 0.41; GCA_002816575.1, s__UBA9611 sp002816575, 95.0, 79.48, 0.44; GCA_002816585.1, s__UBA9611 sp002816585, 95.0, 79.28, 0.37; GCA_002721995.1, s__UBA9611 sp002721995, 95.0, 79.12, 0.44; GCA_002730485.1, s__UBA9611 sp002730485…	37.78
Autumn 18_C5_1250m	Bin.119	LQ	d__Bacteria;p__Chloroflexota;c__Dehalococcoidia;o__UBA3495;f__UBA3495;g__UBA9611;s__UBA9611 sp002746355	k__Bacteria	(UID1452)	924	151	101	48.51	0	0	GCA_002746355.1	95	d__Bacteria;p__Chloroflexota;c__Dehalococcoidia;o__UBA3495;f__UBA3495;g__UBA9611;s__UBA9611 sp002746355	99.11	0.94	GCA_002746355.1	95	d__Bacteria;p__Chloroflexota;c__Dehalococcoidia;o__UBA3495;f__UBA3495;g__UBA9611;s__UBA9611 sp002746355	99.11	0.94	d__Bacteria;p__Chloroflexota;c__Dehalococcoidia;o__UBA3495;f__UBA3495;g__UBA9611;s__	taxonomic classification defined by topology and ANI	topological placement and ANI have congruent species assignments	GCA_002698265.1, s__UBA9611 sp002698265, 95.0, 86.83, 0.56; GCA_002328185.1, s__UBA9611 sp002328185, 95.0, 80.85, 0.69; GCA_002816355.1, s__UBA9611 sp002816355, 95.0, 79.84, 0.33; GCA_002816575.1, s__UBA9611 sp002816575, 95.0, 79.31, 0.41; GCA_002816585.1, s__UBA9611 sp002816585, 95.0, 79.05, 0.42; GCA_002721995.1, s__UBA9611 sp002721995, 95.0, 78.94, 0.43; GCA_002730485.1, s__UBA9611 sp002730485…	35.5
Autumn 18_C6_2500m	Bin.81	MQ	d__Bacteria;p__Chloroflexota;c__Dehalococcoidia;o__UBA3495;f__UBA3495;g__UBA9611;s__UBA9611 sp002746355	k__Bacteria	(UID1452)	924	151	101	73.27	0	0	GCA_002746355.1	95	d__Bacteria;p__Chloroflexota;c__Dehalococcoidia;o__UBA3495;f__UBA3495;g__UBA9611;s__UBA9611 sp002746355	99.01	0.92	GCA_002746355.1	95	d__Bacteria;p__Chloroflexota;c__Dehalococcoidia;o__UBA3495;f__UBA3495;g__UBA9611;s__UBA9611 sp002746355	99.01	0.92	d__Bacteria;p__Chloroflexota;c__Dehalococcoidia;o__UBA3495;f__UBA3495;g__UBA9611;s__	taxonomic classification defined by topology and ANI	topological placement and ANI have congruent species assignments	GCA_002698265.1, s__UBA9611 sp002698265, 95.0, 86.8, 0.56; GCA_002328185.1, s__UBA9611 sp002328185, 95.0, 80.67, 0.68; GCA_002816355.1, s__UBA9611 sp002816355, 95.0, 80.01, 0.49; GCA_002816575.1, s__UBA9611 sp002816575, 95.0, 79.55, 0.46; GCA_002816585.1, s__UBA9611 sp002816585, 95.0, 79.09, 0.42; GCA_002721995.1, s__UBA9611 sp002721995, 95.0, 78.91, 0.47; GCA_002730485.1, s__UBA9611 sp002730485,…	68.12
Autumn 18_C4_60m	Bin.59	LQ	d__Bacteria;p__Cyanobacteria;c__Cyanobacteriia;o__PCC-6307;f__Cyanobiaceae;g__Synechococcus_C;s__	p__Cyanobacteria	(UID2143)	129	472	368	42.81	4.08	15	N/A	N/A	N/A	N/A	N/A	GCA_003331785.1	95	d__Bacteria;p__Cyanobacteria;c__Cyanobacteriia;o__PCC-6307;f__Cyanobiaceae;g__Synechococcus_C;s__Synechococcus_C sp002500205	97.95	0.62	d__Bacteria;p__Cyanobacteria;c__Cyanobacteriia;o__PCC-6307;f__Cyanobiaceae;g__Synechococcus_C;s__	taxonomic classification defined by topology and ANI	N/A	GCF_000014585.1, s__Synechococcus_C sp000014585, 95.0, 88.32, 0.61; GCF_001040845.1, s__Synechococcus_C sp001040845, 95.0, 87.82, 0.62; GCA_003210315.1, s__Synechococcus_C sp003210315, 95.0, 87.74, 0.41; GCF_000230675.1, s__Synechococcus_C sp000230675, 95.0, 87.66, 0.61; GCA_003210555.1, s__Synechococcus_C sp003210555, 95.0, 87.53, 0.31; GCA_003210755.1, s__Synechococcus_C sp003210755, 95.0, 80.9…	44.66
Spring 19_C5_2000m	Bin.64	LQ	d__Bacteria;p__Cyanobacteria;c__Cyanobacteriia;o__PCC-6307;f__Cyanobiaceae;g__Synechococcus_C;s__	p__Cyanobacteria	(UID2143)	129	472	368	17.85	0.54	50	N/A	N/A	N/A	N/A	N/A	GCA_003210315.1	95	d__Bacteria;p__Cyanobacteria;c__Cyanobacteriia;o__PCC-6307;f__Cyanobiaceae;g__Synechococcus_C;s__Synechococcus_C sp003210315	97.44	0.61	d__Bacteria;p__Cyanobacteria;c__Cyanobacteriia;o__PCC-6307;f__Cyanobiaceae;g__Synechococcus_C;s__	taxonomic classification defined by topology and ANI	N/A	GCA_003210555.1, s__Synechococcus_C sp003210555, 95.0, 95.95, 0.51; GCF_000014585.1, s__Synechococcus_C sp000014585, 95.0, 90.28, 0.94; GCF_001040845.1, s__Synechococcus_C sp001040845, 95.0, 89.12, 0.95; GCA_003331785.1, s__Synechococcus_C sp002500205, 95.0, 88.65, 0.91; GCF_000230675.1, s__Synechococcus_C sp000230675, 95.0, 87.3, 0.94; GCA_003210755.1, s__Synechococcus_C sp003210755, 95.0, 80.76…	21.45
Autumn 18_C6_700m	Bin.105	MQ	d__Bacteria;p__Desulfobacterota_B;c__Binatia;o__UBA1149;f__UBA1149;g__;s__	k__Bacteria	(UID3187)	2258	190	119	69.96	1.73	0	N/A	N/A	N/A	N/A	N/A	GCA_004525875.1	95	d__Bacteria;p__Desulfobacterota_B;c__Binatia;o__UBA1149;f__UBA1149;g__SPBQ01;s__SPBQ01 sp004525875	75.55	0.06	d__Bacteria;p__Desulfobacterota_B;c__Binatia;o__UBA1149;f__UBA1149;g__;s__	taxonomic classification defined by topology and ANI	N/A	N/A	64.84
Autumn 18_C5_1250m	Bin.69	MQ	d__Bacteria;p__Gemmatimonadota;c__Gemmatimonadetes;o__SG8-23;f__UBA6960;g__;s__	k__Bacteria	(UID2495)	2993	147	91	85.05	4.4	0	N/A	N/A	N/A	N/A	N/A	N/A	N/A	N/A	N/A	N/A	d__Bacteria;p__Gemmatimonadota;c__Gemmatimonadetes;o__SG8-23;f__UBA6960;g__;s__	taxonomic novelty determined using RED	N/A	N/A	80.16
Autumn 18_C6_2500m	Bin.83	MQ	d__Bacteria;p__Gemmatimonadota;c__Gemmatimonadetes;o__SG8-23;f__UBA6960;g__;s__	k__Bacteria	(UID2495)	2993	147	91	71.55	1.71	33.33	N/A	N/A	N/A	N/A	N/A	N/A	N/A	N/A	N/A	N/A	d__Bacteria;p__Gemmatimonadota;c__Gemmatimonadetes;o__SG8-23;f__UBA6960;g__;s__	taxonomic novelty determined using RED	N/A	N/A	68.73
Spring 19_C3-4_700m	Bin.67	LQ	d__Bacteria;p__Gemmatimonadota;c__Gemmatimonadetes;o__SG8-23;f__UBA6960;g__UBA1138;s__	root	(UID1)	5656	56	24	8.33	0	0	N/A	N/A	N/A	N/A	N/A	GCA_003447875.1	95	d__Bacteria;p__Gemmatimonadota;c__Gemmatimonadetes;o__SG8-23;f__UBA6960;g__UBA1138;s__UBA1138 sp003447875	79.39	0.48	d__Bacteria;p__Gemmatimonadota;c__Gemmatimonadetes;o__SG8-23;f__UBA6960;g__;s__	taxonomic classification defined by topology and ANI	N/A	N/A	12.04
Autumn 18_C6_700m	Bin.12	MQ	d__Bacteria;p__Gemmatimonadota;c__Gemmatimonadetes;o__SG8-23;f__UBA6960;g__UBA1138;s__	k__Bacteria	(UID2495)	2993	147	91	71.74	4.4	0	N/A	N/A	N/A	N/A	N/A	GCA_003447875.1	95	d__Bacteria;p__Gemmatimonadota;c__Gemmatimonadetes;o__SG8-23;f__UBA6960;g__UBA1138;s__UBA1138 sp003447875	79.19	0.46	d__Bacteria;p__Gemmatimonadota;c__Gemmatimonadetes;o__SG8-23;f__UBA6960;g__;s__	taxonomic classification defined by topology and ANI	N/A	N/A	65.34
Autumn 18_C6_2500m	Bin.82	MQ	d__Bacteria;p__Gemmatimonadota;c__Gemmatimonadetes;o__SG8-23;f__UBA6960;g__UBA1138;s__	k__Bacteria	(UID2495)	2993	147	91	87.91	4.4	0	N/A	N/A	N/A	N/A	N/A	GCA_003447875.1	95	d__Bacteria;p__Gemmatimonadota;c__Gemmatimonadetes;o__SG8-23;f__UBA6960;g__UBA1138;s__UBA1138 sp003447875	79.31	0.5	d__Bacteria;p__Gemmatimonadota;c__Gemmatimonadetes;o__SG8-23;f__UBA6960;g__;s__	taxonomic classification defined by topology and ANI	N/A	N/A	79.33
Autumn 18_C5_1250m	Bin.86	MQ	d__Bacteria;p__Gemmatimonadota;c__Gemmatimonadetes;o__SG8-23;f__UBA6960;g__UBA1138;s__	k__Bacteria	(UID2495)	2993	147	91	87.51	3.3	0	N/A	N/A	N/A	N/A	N/A	GCA_003447875.1	95	d__Bacteria;p__Gemmatimonadota;c__Gemmatimonadetes;o__SG8-23;f__UBA6960;g__UBA1138;s__UBA1138 sp003447875	79.21	0.47	d__Bacteria;p__Gemmatimonadota;c__Gemmatimonadetes;o__SG8-23;f__UBA6960;g__;s__	taxonomic classification defined by topology and ANI	N/A	N/A	78.15
Autumn 18_C6_2500m	Bin.34	MQ	d__Bacteria;p__Gemmatimonadota;c__Gemmatimonadetes;o__SG8-23;f__UBA6960;g__UBA1138;s__UBA1138 sp003447875	k__Bacteria	(UID2495)	2993	147	91	95.54	5.49	0	GCA_003447875.1	95	d__Bacteria;p__Gemmatimonadota;c__Gemmatimonadetes;o__SG8-23;f__UBA6960;g__UBA1138;s__UBA1138 sp003447875	98.96	0.87	GCA_003447875.1	95	d__Bacteria;p__Gemmatimonadota;c__Gemmatimonadetes;o__SG8-23;f__UBA6960;g__UBA1138;s__UBA1138 sp003447875	98.96	0.87	d__Bacteria;p__Gemmatimonadota;c__Gemmatimonadetes;o__SG8-23;f__UBA6960;g__;s__	taxonomic classification defined by topology and ANI	topological placement and ANI have congruent species assignments	N/A	88.87
Autumn 18_C5_1250m	Bin.47	HQ	d__Bacteria;p__Gemmatimonadota;c__Gemmatimonadetes;o__SG8-23;f__UBA6960;g__UBA1138;s__UBA1138 sp003447875	k__Bacteria	(UID2495)	2993	147	91	95.24	3.3	0	GCA_003447875.1	95	d__Bacteria;p__Gemmatimonadota;c__Gemmatimonadetes;o__SG8-23;f__UBA6960;g__UBA1138;s__UBA1138 sp003447875	99	0.86	GCA_003447875.1	95	d__Bacteria;p__Gemmatimonadota;c__Gemmatimonadetes;o__SG8-23;f__UBA6960;g__UBA1138;s__UBA1138 sp003447875	99	0.86	d__Bacteria;p__Gemmatimonadota;c__Gemmatimonadetes;o__SG8-23;f__UBA6960;g__;s__	taxonomic classification defined by topology and ANI	topological placement and ANI have congruent species assignments	N/A	88.23
Spring 19_C5_2000m	Bin.22	MQ	d__Bacteria;p__Gemmatimonadota;c__Gemmatimonadetes;o__SG8-23;f__UBA6960;g__UBA1138;s__UBA1138 sp003447875	k__Bacteria	(UID2495)	2993	147	91	72	3.3	33.33	GCA_003447875.1	95	d__Bacteria;p__Gemmatimonadota;c__Gemmatimonadetes;o__SG8-23;f__UBA6960;g__UBA1138;s__UBA1138 sp003447875	98.73	0.9	GCA_003447875.1	95	d__Bacteria;p__Gemmatimonadota;c__Gemmatimonadetes;o__SG8-23;f__UBA6960;g__UBA1138;s__UBA1138 sp003447875	98.73	0.9	d__Bacteria;p__Gemmatimonadota;c__Gemmatimonadetes;o__SG8-23;f__UBA6960;g__;s__	taxonomic classification defined by topology and ANI	topological placement and ANI have congruent species assignments	N/A	62.86
Autumn 18_C6_700m	Bin.45	MQ	d__Bacteria;p__Gemmatimonadota;c__Gemmatimonadetes;o__SG8-23;f__UBA6960;g__UBA1138;s__UBA1138 sp003447875	k__Bacteria	(UID2495)	2993	147	91	59.1	0.55	100	GCA_003447875.1	95	d__Bacteria;p__Gemmatimonadota;c__Gemmatimonadetes;o__SG8-23;f__UBA6960;g__UBA1138;s__UBA1138 sp003447875	98.27	0.89	GCA_003447875.1	95	d__Bacteria;p__Gemmatimonadota;c__Gemmatimonadetes;o__SG8-23;f__UBA6960;g__UBA1138;s__UBA1138 sp003447875	98.27	0.89	d__Bacteria;p__Gemmatimonadota;c__Gemmatimonadetes;o__SG8-23;f__UBA6960;g__;s__	taxonomic classification defined by topology and ANI	topological placement and ANI have congruent species assignments	N/A	59.54
Autumn 18_C5_1250m	Bin.29	MQ	d__Bacteria;p__Gemmatimonadota;c__Gemmatimonadetes;o__SG8-23;f__UBA6960;g__UBA822;s__	k__Bacteria	(UID2495)	2993	147	91	95.54	6.59	0	N/A	N/A	N/A	N/A	N/A	N/A	N/A	N/A	N/A	N/A	d__Bacteria;p__Gemmatimonadota;c__Gemmatimonadetes;o__SG8-23;f__UBA6960;g__;s__	taxonomic novelty determined using RED	N/A	N/A	90.6
Autumn 18_C6_2500m	Bin.80	HQ	d__Bacteria;p__Gemmatimonadota;c__Gemmatimonadetes;o__SG8-23;f__UBA6960;g__UBA822;s__	k__Bacteria	(UID2495)	2993	147	91	91.33	3.3	0	N/A	N/A	N/A	N/A	N/A	N/A	N/A	N/A	N/A	N/A	d__Bacteria;p__Gemmatimonadota;c__Gemmatimonadetes;o__SG8-23;f__UBA6960;g__;s__	taxonomic novelty determined using RED	N/A	N/A	81.37
Spring 19_C3-4_700m	Bin.87	MQ	d__Bacteria;p__Gemmatimonadota;c__Gemmatimonadetes;o__SG8-23;f__UBA6960;g__UBA822;s__UBA822 sp002731735	k__Bacteria	(UID203)	5449	104	58	59.8	0	0	GCA_002731735.1	95	d__Bacteria;p__Gemmatimonadota;c__Gemmatimonadetes;o__SG8-23;f__UBA6960;g__UBA822;s__UBA822 sp002731735	98.64	0.7	GCA_002731735.1	95	d__Bacteria;p__Gemmatimonadota;c__Gemmatimonadetes;o__SG8-23;f__UBA6960;g__UBA822;s__UBA822 sp002731735	98.64	0.7	d__Bacteria;p__Gemmatimonadota;c__Gemmatimonadetes;o__SG8-23;f__UBA6960;g__UBA822;s__	taxonomic classification defined by topology and ANI	topological placement and ANI have congruent species assignments	GCA_002712565.1, s__UBA822 sp002712565, 95.0, 97.86, 0.51	54.62
Autumn 18_C6_700m	Bin.26	MQ	d__Bacteria;p__Gemmatimonadota;c__Gemmatimonadetes;o__SG8-23;f__UBA6960;g__UBA822;s__UBA822 sp002731735	k__Bacteria	(UID2495)	2993	147	91	80.8	3.3	33.33	GCA_002731735.1	95	d__Bacteria;p__Gemmatimonadota;c__Gemmatimonadetes;o__SG8-23;f__UBA6960;g__UBA822;s__UBA822 sp002731735	98.91	0.77	GCA_002731735.1	95	d__Bacteria;p__Gemmatimonadota;c__Gemmatimonadetes;o__SG8-23;f__UBA6960;g__UBA822;s__UBA822 sp002731735	98.91	0.77	d__Bacteria;p__Gemmatimonadota;c__Gemmatimonadetes;o__SG8-23;f__UBA6960;g__UBA822;s__	taxonomic classification defined by topology and ANI	topological placement and ANI have congruent species assignments	GCA_002712565.1, s__UBA822 sp002712565, 95.0, 97.94, 0.59	79.68
Autumn 18_C5_1250m	Bin.120	MQ	d__Bacteria;p__Gemmatimonadota;c__Gemmatimonadetes;o__SG8-23;f__UBA6960;g__UBA887;s__UBA887 sp002311875	k__Bacteria	(UID2495)	2993	147	91	79.7	2.2	0	GCA_002311875.1	95	d__Bacteria;p__Gemmatimonadota;c__Gemmatimonadetes;o__SG8-23;f__UBA6960;g__UBA887;s__UBA887 sp002311875	99.48	0.96	GCA_002311875.1	95	d__Bacteria;p__Gemmatimonadota;c__Gemmatimonadetes;o__SG8-23;f__UBA6960;g__UBA887;s__UBA887 sp002311875	99.48	0.96	d__Bacteria;p__Gemmatimonadota;c__Gemmatimonadetes;o__SG8-23;f__UBA6960;g__UBA887;s__	taxonomic classification defined by topology and ANI	topological placement and ANI have congruent species assignments	GCA_002313925.1, s__UBA887 sp002313925, 95.0, 81.8, 0.76; GCA_002501085.1, s__UBA887 sp002501085, 95.0, 81.13, 0.7; GCA_002724575.1, s__UBA887 sp002724575, 95.0, 79.42, 0.56	77.36
Autumn 18_C6_2500m	Bin.100	MQ	d__Bacteria;p__Gemmatimonadota;c__Gemmatimonadetes;o__SG8-23;f__UBA6960;g__UBA887;s__UBA887 sp002311875	k__Bacteria	(UID2495)	2993	147	91	82.15	1.1	0	GCA_002311875.1	95	d__Bacteria;p__Gemmatimonadota;c__Gemmatimonadetes;o__SG8-23;f__UBA6960;g__UBA887;s__UBA887 sp002311875	99.46	0.96	GCA_002311875.1	95	d__Bacteria;p__Gemmatimonadota;c__Gemmatimonadetes;o__SG8-23;f__UBA6960;g__UBA887;s__UBA887 sp002311875	99.46	0.96	d__Bacteria;p__Gemmatimonadota;c__Gemmatimonadetes;o__SG8-23;f__UBA6960;g__UBA887;s__	taxonomic classification defined by topology and ANI	topological placement and ANI have congruent species assignments	GCA_002313925.1, s__UBA887 sp002313925, 95.0, 81.74, 0.71; GCA_002501085.1, s__UBA887 sp002501085, 95.0, 81.09, 0.68; GCA_002724575.1, s__UBA887 sp002724575, 95.0, 79.55, 0.54	81.25
Autumn 18_C6_2500m	Bin.21	MQ	d__Bacteria;p__Gemmatimonadota;c__Gemmatimonadetes;o__SG8-23;f__UBA6960;g__UBA887;s__UBA887 sp002313925	k__Bacteria	(UID2495)	2993	147	91	86.49	3.3	33.33	GCA_002313925.1	95	d__Bacteria;p__Gemmatimonadota;c__Gemmatimonadetes;o__SG8-23;f__UBA6960;g__UBA887;s__UBA887 sp002313925	95.86	0.83	N/A	N/A	N/A	N/A	N/A	d__Bacteria;p__Gemmatimonadota;c__Gemmatimonadetes;o__SG8-23;f__UBA6960;g__UBA887;s__	ANI	topological placement and ANI have incongruent species assignments	GCA_002313925.1, s__UBA887 sp002313925, 95.0, 95.86, 0.83; GCA_002501085.1, s__UBA887 sp002501085, 95.0, 93.63, 0.84; GCA_002724575.1, s__UBA887 sp002724575, 95.0, 87.47, 0.75; GCA_002311875.1, s__UBA887 sp002311875, 95.0, 82.49, 0.85	81.13
Autumn 18_C5_1250m	Bin.131	MQ	d__Bacteria;p__Gemmatimonadota;c__Gemmatimonadetes;o__SG8-23;f__UBA6960;g__UBA887;s__UBA887 sp002313925	k__Bacteria	(UID2495)	2993	147	91	88.03	2.2	0	GCA_002313925.1	95	d__Bacteria;p__Gemmatimonadota;c__Gemmatimonadetes;o__SG8-23;f__UBA6960;g__UBA887;s__UBA887 sp002313925	95.81	0.84	N/A	N/A	N/A	N/A	N/A	d__Bacteria;p__Gemmatimonadota;c__Gemmatimonadetes;o__SG8-23;f__UBA6960;g__UBA887;s__	ANI	topological placement and ANI have incongruent species assignments	GCA_002313925.1, s__UBA887 sp002313925, 95.0, 95.81, 0.84; GCA_002501085.1, s__UBA887 sp002501085, 95.0, 93.58, 0.83; GCA_002724575.1, s__UBA887 sp002724575, 95.0, 87.41, 0.74; GCA_002311875.1, s__UBA887 sp002311875, 95.0, 82.52, 0.82	81.41
Autumn 18_C6_700m	Bin.78	MQ	d__Bacteria;p__Gemmatimonadota;c__Gemmatimonadetes;o__SG8-23;f__UBA6960;g__UBA887;s__UBA887 sp002313925	k__Bacteria	(UID2495)	2993	147	91	73.26	0.55	0	GCA_002313925.1	95	d__Bacteria;p__Gemmatimonadota;c__Gemmatimonadetes;o__SG8-23;f__UBA6960;g__UBA887;s__UBA887 sp002313925	95.71	0.86	N/A	N/A	N/A	N/A	N/A	d__Bacteria;p__Gemmatimonadota;c__Gemmatimonadetes;o__SG8-23;f__UBA6960;g__UBA887;s__	ANI	topological placement and ANI have incongruent species assignments	GCA_002313925.1, s__UBA887 sp002313925, 95.0, 95.71, 0.86; GCA_002501085.1, s__UBA887 sp002501085, 95.0, 93.97, 0.88; GCA_002724575.1, s__UBA887 sp002724575, 95.0, 87.68, 0.82; GCA_002311875.1, s__UBA887 sp002311875, 95.0, 82.28, 0.87	72.48
Spring 19_C5_2000m	Bin.83	MQ	d__Bacteria;p__Gemmatimonadota;c__Gemmatimonadetes;o__SG8-23;f__UBA6960;g__UBA887;s__UBA887 sp002313925	k__Bacteria	(UID2495)	2993	147	91	60.37	0.1	100	GCA_002313925.1	95	d__Bacteria;p__Gemmatimonadota;c__Gemmatimonadetes;o__SG8-23;f__UBA6960;g__UBA887;s__UBA887 sp002313925	95.61	0.88	N/A	N/A	N/A	N/A	N/A	d__Bacteria;p__Gemmatimonadota;c__Gemmatimonadetes;o__SG8-23;f__UBA6960;g__UBA887;s__	ANI	topological placement and ANI have incongruent species assignments	GCA_002313925.1, s__UBA887 sp002313925, 95.0, 95.61, 0.88; GCA_002501085.1, s__UBA887 sp002501085, 95.0, 93.42, 0.91; GCA_002724575.1, s__UBA887 sp002724575, 95.0, 87.13, 0.84; GCA_002311875.1, s__UBA887 sp002311875, 95.0, 82.61, 0.88	52.34
Spring 19_C3-4_700m	Bin.88	LQ	d__Bacteria;p__Gemmatimonadota;c__Gemmatimonadetes;o__SG8-23;f__UBA6960;g__UBA887;s__UBA887 sp002313925	k__Bacteria	(UID2495)	2993	147	91	44.51	0	0	GCA_002313925.1	95	d__Bacteria;p__Gemmatimonadota;c__Gemmatimonadetes;o__SG8-23;f__UBA6960;g__UBA887;s__UBA887 sp002313925	95.47	0.88	N/A	N/A	N/A	N/A	N/A	d__Bacteria;p__Gemmatimonadota;c__Gemmatimonadetes;o__SG8-23;f__UBA6960;g__UBA887;s__	ANI	topological placement and ANI have incongruent species assignments	GCA_002313925.1, s__UBA887 sp002313925, 95.0, 95.47, 0.88; GCA_002501085.1, s__UBA887 sp002501085, 95.0, 94.19, 0.89; GCA_002724575.1, s__UBA887 sp002724575, 95.0, 87.56, 0.85; GCA_002311875.1, s__UBA887 sp002311875, 95.0, 82.49, 0.89	41.01
Autumn 18_C5_1250m	Bin.10	MQ	d__Bacteria;p__Hydrogenedentota;c__Hydrogenedentia;o__Hydrogenedentiales;f__GCA-2746185;g__GCA-2746185;s__	k__Bacteria	(UID2495)	2993	147	91	78.39	1.28	0	N/A	N/A	N/A	N/A	N/A	GCA_002746185.1	95	d__Bacteria;p__Hydrogenedentota;c__Hydrogenedentia;o__Hydrogenedentiales;f__GCA-2746185;g__GCA-2746185;s__GCA-2746185 sp002746185	75.88	0.02	d__Bacteria;p__Hydrogenedentota;c__Hydrogenedentia;o__Hydrogenedentiales;f__;g__;s__	taxonomic classification defined by topology and ANI	N/A	N/A	72.52
Spring 19_C5_2000m	Bin.76	MQ	d__Bacteria;p__Hydrogenedentota;c__Hydrogenedentia;o__Hydrogenedentiales;f__GCA-2746185;g__GCA-2746185;s__	k__Bacteria	(UID2495)	2993	147	91	82.78	1.28	0	N/A	N/A	N/A	N/A	N/A	GCA_002746185.1	95	d__Bacteria;p__Hydrogenedentota;c__Hydrogenedentia;o__Hydrogenedentiales;f__GCA-2746185;g__GCA-2746185;s__GCA-2746185 sp002746185	75.89	0.02	d__Bacteria;p__Hydrogenedentota;c__Hydrogenedentia;o__Hydrogenedentiales;f__;g__;s__	taxonomic classification defined by topology and ANI	N/A	N/A	64.31
Spring 19_C3-4_700m	Bin.57	LQ	d__Bacteria;p__Hydrogenedentota;c__Hydrogenedentia;o__Hydrogenedentiales;f__GCA-2746185;g__GCA-2746185;s__	k__Bacteria	(UID2495)	2993	147	91	24.23	0	0	N/A	N/A	N/A	N/A	N/A	GCA_002746185.1	95	d__Bacteria;p__Hydrogenedentota;c__Hydrogenedentia;o__Hydrogenedentiales;f__GCA-2746185;g__GCA-2746185;s__GCA-2746185 sp002746185	76.44	0.08	d__Bacteria;p__Hydrogenedentota;c__Hydrogenedentia;o__Hydrogenedentiales;f__;g__;s__	taxonomic classification defined by topology and ANI	N/A	N/A	21.65
Spring 19_C3-4_700m	Bin.43	LQ	d__Bacteria;p__Latescibacterota;c__;o__;f__;g__;s__	k__Bacteria	(UID203)	5449	104	58	17.24	1.72	0	N/A	N/A	N/A	N/A	N/A	N/A	N/A	N/A	N/A	N/A	d__Bacteria;p__Latescibacterota;c__;o__;f__;g__;s__	taxonomic novelty determined using RED	N/A	N/A	10.97
Autumn 18_C5_1250m	Bin.74	HQ	d__Bacteria;p__Latescibacterota;c__;o__;f__;g__;s__	k__Bacteria	(UID2495)	2993	147	91	92.31	2.2	0	N/A	N/A	N/A	N/A	N/A	GCA_000403035.1	95	d__Bacteria;p__Latescibacterota;c__Latescibacteria;o__Latescibacterales;f__Latescibacteraceae;g__Latescibacter;s__Latescibacter anaerobius	85.03	0	d__Bacteria;p__Latescibacterota;c__;o__;f__;g__;s__	taxonomic classification defined by topology and ANI	N/A	N/A	79.96
Spring 19_C5_2000m	Bin.25	MQ	d__Bacteria;p__Latescibacterota;c__;o__;f__;g__;s__	k__Bacteria	(UID2495)	2993	147	91	85.47	1.23	0	N/A	N/A	N/A	N/A	N/A	GCA_000403035.1	95	d__Bacteria;p__Latescibacterota;c__Latescibacteria;o__Latescibacterales;f__Latescibacteraceae;g__Latescibacter;s__Latescibacter anaerobius	80.35	0	d__Bacteria;p__Latescibacterota;c__;o__;f__;g__;s__	taxonomic classification defined by topology and ANI	N/A	N/A	81.11
Autumn 18_C6_2500m	Bin.118	MQ	d__Bacteria;p__Latescibacterota;c__;o__;f__;g__;s__	k__Bacteria	(UID2495)	2993	147	91	87.91	1.1	0	N/A	N/A	N/A	N/A	N/A	GCA_000403035.1	95	d__Bacteria;p__Latescibacterota;c__Latescibacteria;o__Latescibacterales;f__Latescibacteraceae;g__Latescibacter;s__Latescibacter anaerobius	74.42	0	d__Bacteria;p__Latescibacterota;c__;o__;f__;g__;s__	taxonomic classification defined by topology and ANI	N/A	N/A	77.74
Autumn 18_C6_700m	Bin.86	LQ	d__Bacteria;p__Latescibacterota;c__Latescibacteria;o__;f__;g__;s__	k__Bacteria	(UID203)	5449	104	58	13.17	0	0	N/A	N/A	N/A	N/A	N/A	GCA_000403035.1	95	d__Bacteria;p__Latescibacterota;c__Latescibacteria;o__Latescibacterales;f__Latescibacteraceae;g__Latescibacter;s__Latescibacter anaerobius	85.41	0	d__Bacteria;p__Latescibacterota;c__;o__;f__;g__;s__	taxonomic classification defined by topology and ANI	N/A	N/A	16.96
Autumn 18_C5_1250m	Bin.52	LQ	d__Bacteria;p__Latescibacterota;c__UBA2968;o__UBA8231;f__GCA-002724215;g__GCA-2724215;s__	k__Bacteria	(UID203)	5449	104	58	18.1	0	0	N/A	N/A	N/A	N/A	N/A	GCA_002724215.1	95	d__Bacteria;p__Latescibacterota;c__UBA2968;o__UBA8231;f__GCA-002724215;g__GCA-2724215;s__GCA-2724215 sp002724215	81.17	0.73	d__Bacteria;p__Latescibacterota;c__UBA2968;o__UBA8231;f__GCA-002724215;g__;s__	taxonomic classification defined by topology and ANI	N/A	N/A	18.87
Autumn 18_C6_2500m	Bin.70	MQ	d__Bacteria;p__Latescibacterota;c__UBA2968;o__UBA8231;f__GCA-002724215;g__GCA-2724215;s__	k__Bacteria	(UID2495)	2993	147	91	53.95	6.59	0	N/A	N/A	N/A	N/A	N/A	GCA_002724215.1	95	d__Bacteria;p__Latescibacterota;c__UBA2968;o__UBA8231;f__GCA-002724215;g__GCA-2724215;s__GCA-2724215 sp002724215	80.93	0.65	d__Bacteria;p__Latescibacterota;c__UBA2968;o__UBA8231;f__GCA-002724215;g__;s__	taxonomic classification defined by topology and ANI	N/A	N/A	44.27
Spring 19_C5_2000m	Bin.2	MQ	d__Bacteria;p__Latescibacterota;c__UBA2968;o__UBA8231;f__GCA-002724215;g__GCA-2724215;s__	k__Bacteria	(UID2495)	2993	147	91	56.38	3.3	0	N/A	N/A	N/A	N/A	N/A	GCA_002724215.1	95	d__Bacteria;p__Latescibacterota;c__UBA2968;o__UBA8231;f__GCA-002724215;g__GCA-2724215;s__GCA-2724215 sp002724215	81.04	0.66	d__Bacteria;p__Latescibacterota;c__UBA2968;o__UBA8231;f__GCA-002724215;g__;s__	taxonomic classification defined by topology and ANI	N/A	N/A	55.81
Autumn 18_C6_700m	Bin.89	LQ	d__Bacteria;p__Latescibacterota;c__UBA2968;o__UBA8231;f__GCA-002724215;g__GCA-2724215;s__	k__Bacteria	(UID2495)	2993	147	91	32.72	1.1	100	N/A	N/A	N/A	N/A	N/A	GCA_002724215.1	95	d__Bacteria;p__Latescibacterota;c__UBA2968;o__UBA8231;f__GCA-002724215;g__GCA-2724215;s__GCA-2724215 sp002724215	78.04	0.46	d__Bacteria;p__Latescibacterota;c__UBA2968;o__UBA8231;f__GCA-002724215;g__;s__	taxonomic classification defined by topology and ANI	N/A	N/A	31.85
Spring 19_C3-4_700m	Bin.3	LQ	d__Bacteria;p__Latescibacterota;c__UBA2968;o__UBA8231;f__GCA-002724215;g__GCA-2724215;s__	k__Bacteria	(UID2495)	2993	147	91	44.82	1.1	0	N/A	N/A	N/A	N/A	N/A	GCA_002724215.1	95	d__Bacteria;p__Latescibacterota;c__UBA2968;o__UBA8231;f__GCA-002724215;g__GCA-2724215;s__GCA-2724215 sp002724215	77.9	0.4	d__Bacteria;p__Latescibacterota;c__UBA2968;o__UBA8231;f__GCA-002724215;g__;s__	taxonomic classification defined by topology and ANI	N/A	N/A	40.85
Spring 19_C5_2000m	Bin.42	LQ	d__Bacteria;p__Latescibacterota;c__UBA2968;o__UBA8231;f__UBA8231;g__GCA-2725915;s__GCA-2725915 sp002725915	root	(UID1)	5656	56	24	12.5	0	0	GCA_002725915.1	95	d__Bacteria;p__Latescibacterota;c__UBA2968;o__UBA8231;f__UBA8231;g__GCA-2725915;s__GCA-2725915 sp002725915	96.6	0.71	GCA_002725915.1	95	d__Bacteria;p__Latescibacterota;c__UBA2968;o__UBA8231;f__UBA8231;g__GCA-2725915;s__GCA-2725915 sp002725915	96.6	0.71	d__Bacteria;p__Latescibacterota;c__UBA2968;o__UBA8231;f__UBA8231;g__;s__	taxonomic classification defined by topology and ANI	topological placement and ANI have congruent species assignments	N/A	13.85
Autumn 18_C5_1250m	Bin.7	MQ	d__Bacteria;p__Latescibacterota;c__UBA2968;o__UBA8231;f__UBA8231;g__UBA8231;s__	k__Bacteria	(UID2495)	2993	147	91	90.11	7.69	0	N/A	N/A	N/A	N/A	N/A	GCA_002726335.1	95	d__Bacteria;p__Latescibacterota;c__UBA2968;o__UBA8231;f__UBA8231;g__UBA8231;s__UBA8231 sp002726335	79.6	0.53	d__Bacteria;p__Latescibacterota;c__UBA2968;o__UBA8231;f__UBA8231;g__;s__	taxonomic classification defined by topology and ANI	N/A	N/A	81.57
Autumn 18_C6_2500m	Bin.69	MQ	d__Bacteria;p__Latescibacterota;c__UBA2968;o__UBA8231;f__UBA8231;g__UBA8231;s__	k__Bacteria	(UID2495)	2993	147	91	91.76	5.49	40	N/A	N/A	N/A	N/A	N/A	GCA_002726335.1	95	d__Bacteria;p__Latescibacterota;c__UBA2968;o__UBA8231;f__UBA8231;g__UBA8231;s__UBA8231 sp002726335	79.63	0.53	d__Bacteria;p__Latescibacterota;c__UBA2968;o__UBA8231;f__UBA8231;g__;s__	taxonomic classification defined by topology and ANI	N/A	N/A	85.26
Spring 19_C3-4_700m	Bin.6	MQ	d__Bacteria;p__Latescibacterota;c__UBA2968;o__UBA8231;f__UBA8231;g__UBA8231;s__	k__Bacteria	(UID2495)	2993	147	91	60.25	3.3	0	N/A	N/A	N/A	N/A	N/A	GCA_002726335.1	95	d__Bacteria;p__Latescibacterota;c__UBA2968;o__UBA8231;f__UBA8231;g__UBA8231;s__UBA8231 sp002726335	79.53	0.53	d__Bacteria;p__Latescibacterota;c__UBA2968;o__UBA8231;f__UBA8231;g__;s__	taxonomic classification defined by topology and ANI	N/A	N/A	52.34
Autumn 18_C6_700m	Bin.79	LQ	d__Bacteria;p__Marinisomatota;c__Marinisomatia;o__Marinisomatales;f__Marinisomataceae;g__Marinisoma;s__	k__Bacteria	(UID203)	5449	104	58	23.98	1.72	0	N/A	N/A	N/A	N/A	N/A	GCA_002701645.1	95	d__Bacteria;p__Marinisomatota;c__Marinisomatia;o__Marinisomatales;f__Marinisomataceae;g__Marinisoma;s__Marinisoma sp002701645	95.19	0.49	d__Bacteria;p__Marinisomatota;c__Marinisomatia;o__Marinisomatales;f__Marinisomataceae;g__Marinisoma;s__	taxonomic classification defined by topology and ANI	N/A	GCA_000402755.1, s__Marinisoma sp000402755, 95.0, 85.24, 0.55; GCA_000494305.1, s__Marinisoma atlanticum, 95.0, 82.94, 0.55; GCA_002710515.1, s__Marinisoma sp002710515, 95.0, 77.63, 0.11; GCA_002348725.1, s__Marinisoma sp002348725, 95.0, 77.58, 0.21; GCA_000402655.1, s__Marinisoma sp000402655, 95.0, 76.51, 0.19	26.77
Autumn 18_C4_60m	Bin.27	LQ	d__Bacteria;p__Marinisomatota;c__Marinisomatia;o__Marinisomatales;f__Marinisomataceae;g__Marinisoma;s__	k__Bacteria	(UID203)	5449	104	58	40.83	1.72	100	N/A	N/A	N/A	N/A	N/A	GCA_000494305.1	95	d__Bacteria;p__Marinisomatota;c__Marinisomatia;o__Marinisomatales;f__Marinisomataceae;g__Marinisoma;s__Marinisoma atlanticum	92.6	0.91	d__Bacteria;p__Marinisomatota;c__Marinisomatia;o__Marinisomatales;f__Marinisomataceae;g__Marinisoma;s__	taxonomic classification defined by topology and ANI	N/A	GCA_002701645.1, s__Marinisoma sp002701645, 95.0, 83.9, 0.61; GCA_000402755.1, s__Marinisoma sp000402755, 95.0, 82.87, 0.76; GCA_000402655.1, s__Marinisoma sp000402655, 95.0, 77.54, 0.34; GCA_002710515.1, s__Marinisoma sp002710515, 95.0, 77.42, 0.25; GCA_002348725.1, s__Marinisoma sp002348725, 95.0, 77.37, 0.31	27.8
Autumn 18_C6_700m	Bin.4	LQ	d__Bacteria;p__Marinisomatota;c__Marinisomatia;o__Marinisomatales;f__Marinisomataceae;g__Marinisoma;s__	k__Bacteria	(UID203)	5449	104	58	22.41	0	0	N/A	N/A	N/A	N/A	N/A	GCA_002348725.1	95	d__Bacteria;p__Marinisomatota;c__Marinisomatia;o__Marinisomatales;f__Marinisomataceae;g__Marinisoma;s__Marinisoma sp002348725	79.92	0.63	d__Bacteria;p__Marinisomatota;c__Marinisomatia;o__Marinisomatales;f__Marinisomataceae;g__Marinisoma;s__	taxonomic classification defined by topology and ANI	N/A	GCA_002701645.1, s__Marinisoma sp002701645, 95.0, 78.83, 0.42; GCA_000402755.1, s__Marinisoma sp000402755, 95.0, 77.67, 0.36; GCA_000494305.1, s__Marinisoma atlanticum, 95.0, 77.42, 0.44; GCA_000402655.1, s__Marinisoma sp000402655, 95.0, 77.08, 0.22; GCA_002710515.1, s__Marinisoma sp002710515, 95.0, 76.35, 0.21	16.51
Autumn 18_C6_2500m	Bin.105	LQ	d__Bacteria;p__Marinisomatota;c__Marinisomatia;o__Marinisomatales;f__Marinisomataceae;g__Marinisoma;s__	k__Bacteria	(UID203)	5449	104	58	27.59	0	0	N/A	N/A	N/A	N/A	N/A	GCA_002348725.1	95	d__Bacteria;p__Marinisomatota;c__Marinisomatia;o__Marinisomatales;f__Marinisomataceae;g__Marinisoma;s__Marinisoma sp002348725	80.2	0.65	d__Bacteria;p__Marinisomatota;c__Marinisomatia;o__Marinisomatales;f__Marinisomataceae;g__Marinisoma;s__	taxonomic classification defined by topology and ANI	N/A	GCA_002701645.1, s__Marinisoma sp002701645, 95.0, 78.3, 0.25; GCA_000494305.1, s__Marinisoma atlanticum, 95.0, 78.14, 0.34; GCA_000402755.1, s__Marinisoma sp000402755, 95.0, 78.1, 0.34; GCA_000402655.1, s__Marinisoma sp000402655, 95.0, 77.71, 0.17; GCA_002710515.1, s__Marinisoma sp002710515, 95.0, 76.69, 0.17	17.06
Autumn 18_C6_2500m	Bin.25	LQ	d__Bacteria;p__Marinisomatota;c__Marinisomatia;o__Marinisomatales;f__Marinisomataceae;g__Marinisoma;s__	k__Bacteria	(UID203)	5449	104	58	27.59	0	0	N/A	N/A	N/A	N/A	N/A	GCA_002348725.1	95	d__Bacteria;p__Marinisomatota;c__Marinisomatia;o__Marinisomatales;f__Marinisomataceae;g__Marinisoma;s__Marinisoma sp002348725	80.49	0.55	d__Bacteria;p__Marinisomatota;c__Marinisomatia;o__Marinisomatales;f__Marinisomataceae;g__Marinisoma;s__	taxonomic classification defined by topology and ANI	N/A	GCA_002701645.1, s__Marinisoma sp002701645, 95.0, 78.36, 0.38; GCA_000494305.1, s__Marinisoma atlanticum, 95.0, 78.23, 0.33; GCA_000402755.1, s__Marinisoma sp000402755, 95.0, 77.57, 0.32; GCA_000402655.1, s__Marinisoma sp000402655, 95.0, 77.28, 0.25; GCA_002710515.1, s__Marinisoma sp002710515, 95.0, 76.49, 0.16	28.31
Autumn 18_C4_2m	Bin.76	MQ	d__Bacteria;p__Marinisomatota;c__Marinisomatia;o__Marinisomatales;f__Marinisomataceae;g__Marinisoma;s__	k__Bacteria	(UID2495)	2993	147	91	64.84	5.49	80	N/A	N/A	N/A	N/A	N/A	GCA_000494305.1	95	d__Bacteria;p__Marinisomatota;c__Marinisomatia;o__Marinisomatales;f__Marinisomataceae;g__Marinisoma;s__Marinisoma atlanticum	92.33	0.89	d__Bacteria;p__Marinisomatota;c__Marinisomatia;o__Marinisomatales;f__Marinisomataceae;g__Marinisoma;s__	taxonomic classification defined by topology and ANI	N/A	GCA_002701645.1, s__Marinisoma sp002701645, 95.0, 83.96, 0.69; GCA_000402755.1, s__Marinisoma sp000402755, 95.0, 83.21, 0.73; GCA_002348725.1, s__Marinisoma sp002348725, 95.0, 77.45, 0.31; GCA_002710515.1, s__Marinisoma sp002710515, 95.0, 77.36, 0.25; GCA_000402655.1, s__Marinisoma sp000402655, 95.0, 77.28, 0.32	52.72
Autumn 18_C4_2m	Bin.65	LQ	d__Bacteria;p__Marinisomatota;c__Marinisomatia;o__Marinisomatales;f__Marinisomataceae;g__Marinisoma;s__	k__Bacteria	(UID2495)	2993	147	91	39.17	3.3	75	N/A	N/A	N/A	N/A	N/A	GCA_000494305.1	95	d__Bacteria;p__Marinisomatota;c__Marinisomatia;o__Marinisomatales;f__Marinisomataceae;g__Marinisoma;s__Marinisoma atlanticum	88.02	0.92	d__Bacteria;p__Marinisomatota;c__Marinisomatia;o__Marinisomatales;f__Marinisomataceae;g__Marinisoma;s__	taxonomic classification defined by topology and ANI	N/A	GCA_002701645.1, s__Marinisoma sp002701645, 95.0, 82.82, 0.65; GCA_000402755.1, s__Marinisoma sp000402755, 95.0, 81.9, 0.81; GCA_000402655.1, s__Marinisoma sp000402655, 95.0, 77.56, 0.34; GCA_002348725.1, s__Marinisoma sp002348725, 95.0, 77.5, 0.32; GCA_002710515.1, s__Marinisoma sp002710515, 95.0, 77.22, 0.29	35.38
Autumn 18_C5_1250m	Bin.130	MQ	d__Bacteria;p__Marinisomatota;c__Marinisomatia;o__Marinisomatales;f__Marinisomataceae;g__Marinisoma;s__	k__Bacteria	(UID2495)	2993	147	91	61.54	1.1	0	N/A	N/A	N/A	N/A	N/A	GCA_002348725.1	95	d__Bacteria;p__Marinisomatota;c__Marinisomatia;o__Marinisomatales;f__Marinisomataceae;g__Marinisoma;s__Marinisoma sp002348725	80.31	0.63	d__Bacteria;p__Marinisomatota;c__Marinisomatia;o__Marinisomatales;f__Marinisomataceae;g__Marinisoma;s__	taxonomic classification defined by topology and ANI	N/A	GCA_002701645.1, s__Marinisoma sp002701645, 95.0, 78.03, 0.46; GCA_000494305.1, s__Marinisoma atlanticum, 95.0, 78.01, 0.45; GCA_000402755.1, s__Marinisoma sp000402755, 95.0, 77.97, 0.32; GCA_000402655.1, s__Marinisoma sp000402655, 95.0, 77.75, 0.28; GCA_002710515.1, s__Marinisoma sp002710515, 95.0, 76.73, 0.18	61.85
Spring 19_C5_2000m	Bin.74	LQ	d__Bacteria;p__Marinisomatota;c__Marinisomatia;o__Marinisomatales;f__Marinisomataceae;g__Marinisoma;s__	k__Bacteria	(UID2495)	2993	147	91	34.05	0	0	N/A	N/A	N/A	N/A	N/A	GCA_002348725.1	95	d__Bacteria;p__Marinisomatota;c__Marinisomatia;o__Marinisomatales;f__Marinisomataceae;g__Marinisoma;s__Marinisoma sp002348725	80.34	0.65	d__Bacteria;p__Marinisomatota;c__Marinisomatia;o__Marinisomatales;f__Marinisomataceae;g__Marinisoma;s__	taxonomic classification defined by topology and ANI	N/A	GCA_002701645.1, s__Marinisoma sp002701645, 95.0, 78.22, 0.43; GCA_000494305.1, s__Marinisoma atlanticum, 95.0, 77.86, 0.37; GCA_000402755.1, s__Marinisoma sp000402755, 95.0, 77.59, 0.38; GCA_000402655.1, s__Marinisoma sp000402655, 95.0, 77.41, 0.29; GCA_002710515.1, s__Marinisoma sp002710515, 95.0, 77.27, 0.19	33.08
Autumn 18_C6_2500m	Bin.102	LQ	d__Bacteria;p__Marinisomatota;c__Marinisomatia;o__Marinisomatales;f__S15-B10;g__UBA2125;s__UBA2125 sp002311275	k__Bacteria	(UID203)	5449	104	58	20.69	0	0	GCA_002311275.1	95	d__Bacteria;p__Marinisomatota;c__Marinisomatia;o__Marinisomatales;f__S15-B10;g__UBA2125;s__UBA2125 sp002311275	98.42	0.69	GCA_002311275.1	95	d__Bacteria;p__Marinisomatota;c__Marinisomatia;o__Marinisomatales;f__S15-B10;g__UBA2125;s__UBA2125 sp002311275	98.42	0.69	d__Bacteria;p__Marinisomatota;c__Marinisomatia;o__Marinisomatales;f__S15-B10;g__UBA2125;s__	taxonomic classification defined by topology and ANI	topological placement and ANI have congruent species assignments	GCF_004124465.1, s__UBA2125 sp004124465, 95.0, 84.41, 0.33; GCA_002329125.1, s__UBA2125 sp002329125, 95.0, 82.54, 0.61	16.09
Autumn 18_C6_2500m	Bin.38	LQ	d__Bacteria;p__Marinisomatota;c__Marinisomatia;o__Marinisomatales;f__S15-B10;g__UBA2125;s__UBA2125 sp002311275	k__Bacteria	(UID203)	5449	104	58	31.03	0	0	GCA_002311275.1	95	d__Bacteria;p__Marinisomatota;c__Marinisomatia;o__Marinisomatales;f__S15-B10;g__UBA2125;s__UBA2125 sp002311275	99.41	0.89	GCA_002311275.1	95	d__Bacteria;p__Marinisomatota;c__Marinisomatia;o__Marinisomatales;f__S15-B10;g__UBA2125;s__UBA2125 sp002311275	99.41	0.89	d__Bacteria;p__Marinisomatota;c__Marinisomatia;o__Marinisomatales;f__S15-B10;g__UBA2125;s__	taxonomic classification defined by topology and ANI	topological placement and ANI have congruent species assignments	GCF_004124465.1, s__UBA2125 sp004124465, 95.0, 87.67, 0.56; GCA_002329125.1, s__UBA2125 sp002329125, 95.0, 85.54, 0.66	26.75
Autumn 18_C5_1250m	Bin.112	LQ	d__Bacteria;p__Marinisomatota;c__Marinisomatia;o__Marinisomatales;f__S15-B10;g__UBA2125;s__UBA2125 sp002311275	k__Bacteria	(UID203)	5449	104	58	12.07	0	0	GCA_002311275.1	95	d__Bacteria;p__Marinisomatota;c__Marinisomatia;o__Marinisomatales;f__S15-B10;g__UBA2125;s__UBA2125 sp002311275	99.49	0.9	GCA_002311275.1	95	d__Bacteria;p__Marinisomatota;c__Marinisomatia;o__Marinisomatales;f__S15-B10;g__UBA2125;s__UBA2125 sp002311275	99.49	0.9	d__Bacteria;p__Marinisomatota;c__Marinisomatia;o__Marinisomatales;f__S15-B10;g__UBA2125;s__	taxonomic classification defined by topology and ANI	topological placement and ANI have congruent species assignments	GCF_004124465.1, s__UBA2125 sp004124465, 95.0, 88.23, 0.56; GCA_002329125.1, s__UBA2125 sp002329125, 95.0, 85.86, 0.63	10.34
Autumn 18_C6_2500m	Bin.84	LQ	d__Bacteria;p__Marinisomatota;c__Marinisomatia;o__Marinisomatales;f__S15-B10;g__UBA2125;s__UBA2125 sp002311275	k__Bacteria	(UID2495)	2993	147	91	24.11	0	0	GCA_002311275.1	95	d__Bacteria;p__Marinisomatota;c__Marinisomatia;o__Marinisomatales;f__S15-B10;g__UBA2125;s__UBA2125 sp002311275	99.49	0.94	GCA_002311275.1	95	d__Bacteria;p__Marinisomatota;c__Marinisomatia;o__Marinisomatales;f__S15-B10;g__UBA2125;s__UBA2125 sp002311275	99.49	0.94	d__Bacteria;p__Marinisomatota;c__Marinisomatia;o__Marinisomatales;f__S15-B10;g__UBA2125;s__	taxonomic classification defined by topology and ANI	topological placement and ANI have congruent species assignments	GCF_004124465.1, s__UBA2125 sp004124465, 95.0, 86.04, 0.66; GCA_002329125.1, s__UBA2125 sp002329125, 95.0, 85.73, 0.76	36.23
Autumn 18_C5_1250m	Bin.106	MQ	d__Bacteria;p__Marinisomatota;c__Marinisomatia;o__Marinisomatales;f__S15-B10;g__UBA2125;s__UBA2125 sp002311275	k__Bacteria	(UID2495)	2993	147	91	78.02	0	0	GCA_002311275.1	95	d__Bacteria;p__Marinisomatota;c__Marinisomatia;o__Marinisomatales;f__S15-B10;g__UBA2125;s__UBA2125 sp002311275	99.21	0.84	GCA_002311275.1	95	d__Bacteria;p__Marinisomatota;c__Marinisomatia;o__Marinisomatales;f__S15-B10;g__UBA2125;s__UBA2125 sp002311275	99.21	0.84	d__Bacteria;p__Marinisomatota;c__Marinisomatia;o__Marinisomatales;f__S15-B10;g__UBA2125;s__	taxonomic classification defined by topology and ANI	topological placement and ANI have congruent species assignments	GCF_004124465.1, s__UBA2125 sp004124465, 95.0, 86.26, 0.56; GCA_002329125.1, s__UBA2125 sp002329125, 95.0, 84.98, 0.62	76.39
Autumn 18_C6_700m	Bin.62	LQ	d__Bacteria;p__Marinisomatota;c__Marinisomatia;o__Marinisomatales;f__S15-B10;g__UBA2125;s__UBA2125 sp004124465	k__Bacteria	(UID2495)	2993	147	91	27.66	1.1	0	GCF_004124465.1	95	d__Bacteria;p__Marinisomatota;c__Marinisomatia;o__Marinisomatales;f__S15-B10;g__UBA2125;s__UBA2125 sp004124465	97.63	0.78	GCF_004124465.1	95	d__Bacteria;p__Marinisomatota;c__Marinisomatia;o__Marinisomatales;f__S15-B10;g__UBA2125;s__UBA2125 sp004124465	97.63	0.78	d__Bacteria;p__Marinisomatota;c__Marinisomatia;o__Marinisomatales;f__S15-B10;g__UBA2125;s__	taxonomic classification defined by topology and ANI	topological placement and ANI have congruent species assignments	GCA_002329125.1, s__UBA2125 sp002329125, 95.0, 94.18, 0.78; GCA_002311275.1, s__UBA2125 sp002311275, 95.0, 88.14, 0.87	20.73
Autumn 18_C5_1250m	Bin.102	LQ	d__Bacteria;p__Marinisomatota;c__Marinisomatia;o__Marinisomatales;f__S15-B10;g__UBA2146;s__UBA2146 sp002311975	root	(UID1)	5656	56	24	12.5	0	0	GCA_002311975.1	95	d__Bacteria;p__Marinisomatota;c__Marinisomatia;o__Marinisomatales;f__S15-B10;g__UBA2146;s__UBA2146 sp002311975	99.13	0.66	GCA_002311975.1	95	d__Bacteria;p__Marinisomatota;c__Marinisomatia;o__Marinisomatales;f__S15-B10;g__UBA2146;s__UBA2146 sp002311975	99.13	0.66	d__Bacteria;p__Marinisomatota;c__Marinisomatia;o__Marinisomatales;f__S15-B10;g__UBA2146;s__	taxonomic classification defined by topology and ANI	topological placement and ANI have congruent species assignments	GCA_002471705.1, s__UBA2146 sp002471705, 95.0, 82.65, 0.6	12.66
Autumn 18_C6_2500m	Bin.57	LQ	d__Bacteria;p__Marinisomatota;c__Marinisomatia;o__Marinisomatales;f__TCS55;g__;s__	root	(UID1)	5656	56	24	8.33	4.17	100	N/A	N/A	N/A	N/A	N/A	N/A	N/A	N/A	N/A	N/A	d__Bacteria;p__Marinisomatota;c__Marinisomatia;o__Marinisomatales;f__TCS55;g__;s__	taxonomic novelty determined using RED	N/A	N/A	16.59
Spring 19_C5_2000m	Bin.21	LQ	d__Bacteria;p__Marinisomatota;c__Marinisomatia;o__Marinisomatales;f__TCS55;g__;s__	root	(UID1)	5656	56	24	8.33	0	0	N/A	N/A	N/A	N/A	N/A	N/A	N/A	N/A	N/A	N/A	d__Bacteria;p__Marinisomatota;c__Marinisomatia;o__Marinisomatales;f__TCS55;g__;s__	taxonomic novelty determined using RED	N/A	N/A	18.29
Autumn 18_C6_700m	Bin.76	LQ	d__Bacteria;p__Marinisomatota;c__Marinisomatia;o__Marinisomatales;f__TCS55;g__;s__	k__Bacteria	(UID203)	5449	104	58	24.14	3.45	100	N/A	N/A	N/A	N/A	N/A	N/A	N/A	N/A	N/A	N/A	d__Bacteria;p__Marinisomatota;c__Marinisomatia;o__Marinisomatales;f__TCS55;g__;s__	taxonomic novelty determined using RED	N/A	N/A	18.1
Autumn 18_C5_1250m	Bin.81	LQ	d__Bacteria;p__Marinisomatota;c__Marinisomatia;o__Marinisomatales;f__TCS55;g__;s__	k__Bacteria	(UID203)	5449	104	58	14.66	0	0	N/A	N/A	N/A	N/A	N/A	N/A	N/A	N/A	N/A	N/A	d__Bacteria;p__Marinisomatota;c__Marinisomatia;o__Marinisomatales;f__TCS55;g__;s__	taxonomic novelty determined using RED	N/A	N/A	10.26
Autumn 18_C5_1250m	Bin.31	LQ	d__Bacteria;p__Marinisomatota;c__Marinisomatia;o__Marinisomatales;f__TCS55;g__;s__	k__Bacteria	(UID203)	5449	104	58	37.93	0	0	N/A	N/A	N/A	N/A	N/A	N/A	N/A	N/A	N/A	N/A	d__Bacteria;p__Marinisomatota;c__Marinisomatia;o__Marinisomatales;f__TCS55;g__;s__	taxonomic novelty determined using RED	N/A	N/A	28.37
Autumn 18_C6_700m	Bin.102	LQ	d__Bacteria;p__Marinisomatota;c__Marinisomatia;o__Marinisomatales;f__TCS55;g__;s__	k__Bacteria	(UID2495)	2993	147	91	27.97	2.2	33.33	N/A	N/A	N/A	N/A	N/A	N/A	N/A	N/A	N/A	N/A	d__Bacteria;p__Marinisomatota;c__Marinisomatia;o__Marinisomatales;f__TCS55;g__;s__	taxonomic novelty determined using RED	N/A	N/A	21.51
Autumn 18_C6_2500m	Bin.23	LQ	d__Bacteria;p__Marinisomatota;c__Marinisomatia;o__Marinisomatales;f__TCS55;g__;s__	k__Bacteria	(UID2495)	2993	147	91	21.79	1.1	100	N/A	N/A	N/A	N/A	N/A	N/A	N/A	N/A	N/A	N/A	d__Bacteria;p__Marinisomatota;c__Marinisomatia;o__Marinisomatales;f__TCS55;g__;s__	taxonomic novelty determined using RED	N/A	N/A	17.1
Autumn 18_C5_1250m	Bin.56	LQ	d__Bacteria;p__Marinisomatota;c__Marinisomatia;o__Marinisomatales;f__TCS55;g__;s__	k__Bacteria	(UID2495)	2993	147	91	13	0	0	N/A	N/A	N/A	N/A	N/A	N/A	N/A	N/A	N/A	N/A	d__Bacteria;p__Marinisomatota;c__Marinisomatia;o__Marinisomatales;f__TCS55;g__;s__	taxonomic novelty determined using RED	N/A	N/A	15.12
Spring 19_C3-4_700m	Bin.46	LQ	d__Bacteria;p__Marinisomatota;c__Marinisomatia;o__Marinisomatales;f__TCS55;g__;s__	k__Bacteria	(UID2495)	2993	147	91	22.23	0	0	N/A	N/A	N/A	N/A	N/A	N/A	N/A	N/A	N/A	N/A	d__Bacteria;p__Marinisomatota;c__Marinisomatia;o__Marinisomatales;f__TCS55;g__;s__	taxonomic novelty determined using RED	N/A	N/A	18.19
Autumn 18_C6_700m	Bin.57	MQ	d__Bacteria;p__Marinisomatota;c__Marinisomatia;o__Marinisomatales;f__TCS55;g__GCA-002713455;s__	k__Bacteria	(UID2495)	2993	147	91	81.87	0	0	N/A	N/A	N/A	N/A	N/A	GCA_002701875.1	95	d__Bacteria;p__Marinisomatota;c__Marinisomatia;o__Marinisomatales;f__TCS55;g__GCA-002713455;s__GCA-002713455 sp002701875	93.47	0.69	d__Bacteria;p__Marinisomatota;c__Marinisomatia;o__Marinisomatales;f__TCS55;g__GCA-002713455;s__	taxonomic classification defined by topology and ANI	N/A	GCA_002713455.1, s__GCA-002713455 sp002713455, 95.0, 77.78, 0.34	81.85
Autumn 18_C5_1250m	Bin.103	LQ	d__Bacteria;p__Marinisomatota;c__Marinisomatia;o__Marinisomatales;f__TCS55;g__TCS55;s__	k__Bacteria	(UID203)	5449	104	58	17.24	1.72	0	N/A	N/A	N/A	N/A	N/A	GCA_002716525.1	95	d__Bacteria;p__Marinisomatota;c__Marinisomatia;o__Marinisomatales;f__TCS55;g__TCS55;s__TCS55 sp002716525	92.9	0.55	d__Bacteria;p__Marinisomatota;c__Marinisomatia;o__Marinisomatales;f__TCS55;g__TCS55;s__	taxonomic classification defined by topology and ANI	N/A	GCA_002471845.1, s__TCS55 sp002471845, 95.0, 78.83, 0.23; GCA_001577025.1, s__TCS55 sp001577025, 95.0, 78.16, 0.11; GCA_002715035.1, s__TCS55 sp002715035, 95.0, 77.37, 0.13; GCA_002704905.1, s__TCS55 sp002704905, 95.0, 76.81, 0.09	17.24
Autumn 18_C6_700m	Bin.72	MQ	d__Bacteria;p__Marinisomatota;c__Marinisomatia;o__Marinisomatales;f__TCS55;g__TCS55;s__	k__Bacteria	(UID203)	5449	104	58	60.34	0.86	100	N/A	N/A	N/A	N/A	N/A	GCA_002715035.1	95	d__Bacteria;p__Marinisomatota;c__Marinisomatia;o__Marinisomatales;f__TCS55;g__TCS55;s__TCS55 sp002715035	94.36	0.57	d__Bacteria;p__Marinisomatota;c__Marinisomatia;o__Marinisomatales;f__TCS55;g__TCS55;s__	taxonomic classification defined by topology and ANI	N/A	GCA_002716525.1, s__TCS55 sp002716525, 95.0, 79.1, 0.19; GCA_002704905.1, s__TCS55 sp002704905, 95.0, 77.84, 0.11; GCA_002471845.1, s__TCS55 sp002471845, 95.0, 77.82, 0.31; GCA_001577025.1, s__TCS55 sp001577025, 95.0, 76.48, 0.22	48.19
Autumn 18_C6_2500m	Bin.124	LQ	d__Bacteria;p__Marinisomatota;c__Marinisomatia;o__Marinisomatales;f__TCS55;g__TCS55;s__	k__Bacteria	(UID203)	5449	104	58	13.79	0	0	N/A	N/A	N/A	N/A	N/A	GCA_002716525.1	95	d__Bacteria;p__Marinisomatota;c__Marinisomatia;o__Marinisomatales;f__TCS55;g__TCS55;s__TCS55 sp002716525	93.67	0.45	d__Bacteria;p__Marinisomatota;c__Marinisomatia;o__Marinisomatales;f__TCS55;g__TCS55;s__	taxonomic classification defined by topology and ANI	N/A	GCA_001577025.1, s__TCS55 sp001577025, 95.0, 81.58, 0.06; GCA_002471845.1, s__TCS55 sp002471845, 95.0, 78.76, 0.18; GCA_002715035.1, s__TCS55 sp002715035, 95.0, 76.57, 0.12; GCA_002704905.1, s__TCS55 sp002704905, 95.0, 76.53, 0.05	10.2
Spring 19_C3-4_700m	Bin.78	LQ	d__Bacteria;p__Marinisomatota;c__Marinisomatia;o__Marinisomatales;f__TCS55;g__TCS55;s__	k__Bacteria	(UID203)	5449	104	58	37.93	0	0	N/A	N/A	N/A	N/A	N/A	GCA_002715035.1	95	d__Bacteria;p__Marinisomatota;c__Marinisomatia;o__Marinisomatales;f__TCS55;g__TCS55;s__TCS55 sp002715035	94.95	0.57	d__Bacteria;p__Marinisomatota;c__Marinisomatia;o__Marinisomatales;f__TCS55;g__TCS55;s__	taxonomic classification defined by topology and ANI	N/A	GCA_002704905.1, s__TCS55 sp002704905, 95.0, 81.61, 0.1; GCA_002471845.1, s__TCS55 sp002471845, 95.0, 77.39, 0.27; GCA_002716525.1, s__TCS55 sp002716525, 95.0, 77.36, 0.16; GCA_001577025.1, s__TCS55 sp001577025, 95.0, 77.1, 0.17	27.12
Autumn 18_C6_2500m	Bin.72	MQ	d__Bacteria;p__Marinisomatota;c__Marinisomatia;o__Marinisomatales;f__TCS55;g__TCS55;s__	k__Bacteria	(UID203)	5449	104	58	53.45	0	0	N/A	N/A	N/A	N/A	N/A	GCA_002716525.1	95	d__Bacteria;p__Marinisomatota;c__Marinisomatia;o__Marinisomatales;f__TCS55;g__TCS55;s__TCS55 sp002716525	91.19	0.55	d__Bacteria;p__Marinisomatota;c__Marinisomatia;o__Marinisomatales;f__TCS55;g__TCS55;s__	taxonomic classification defined by topology and ANI	N/A	GCA_002471845.1, s__TCS55 sp002471845, 95.0, 78.38, 0.31; GCA_002715035.1, s__TCS55 sp002715035, 95.0, 76.98, 0.12; GCA_001577025.1, s__TCS55 sp001577025, 95.0, 76.8, 0.12; GCA_002704905.1, s__TCS55 sp002704905, 95.0, 76.52, 0.1	44.54
Autumn 18_C5_1250m	Bin.118	MQ	d__Bacteria;p__Marinisomatota;c__Marinisomatia;o__Marinisomatales;f__TCS55;g__TCS55;s__	k__Bacteria	(UID2495)	2993	147	91	62.37	5.49	0	N/A	N/A	N/A	N/A	N/A	GCA_002716525.1	95	d__Bacteria;p__Marinisomatota;c__Marinisomatia;o__Marinisomatales;f__TCS55;g__TCS55;s__TCS55 sp002716525	91.68	0.5	d__Bacteria;p__Marinisomatota;c__Marinisomatia;o__Marinisomatales;f__TCS55;g__TCS55;s__	taxonomic classification defined by topology and ANI	N/A	GCA_002471845.1, s__TCS55 sp002471845, 95.0, 79.23, 0.29; GCA_002715035.1, s__TCS55 sp002715035, 95.0, 76.6, 0.14; GCA_001577025.1, s__TCS55 sp001577025, 95.0, 76.57, 0.13; GCA_002704905.1, s__TCS55 sp002704905, 95.0, 76.47, 0.1	59.64
Autumn 18_C6_2500m	Bin.97	LQ	d__Bacteria;p__Marinisomatota;c__Marinisomatia;o__Marinisomatales;f__TCS55;g__TCS55;s__	k__Bacteria	(UID2495)	2993	147	91	21.98	1.1	0	N/A	N/A	N/A	N/A	N/A	GCA_002716525.1	95	d__Bacteria;p__Marinisomatota;c__Marinisomatia;o__Marinisomatales;f__TCS55;g__TCS55;s__TCS55 sp002716525	92.44	0.44	d__Bacteria;p__Marinisomatota;c__Marinisomatia;o__Marinisomatales;f__TCS55;g__TCS55;s__	taxonomic classification defined by topology and ANI	N/A	GCA_002471845.1, s__TCS55 sp002471845, 95.0, 79.19, 0.37; GCA_002715035.1, s__TCS55 sp002715035, 95.0, 77.61, 0.19; GCA_001577025.1, s__TCS55 sp001577025, 95.0, 76.96, 0.14; GCA_002704905.1, s__TCS55 sp002704905, 95.0, 76.5, 0.13	32.94
Spring 19_C3-4_700m	Bin.12	LQ	d__Bacteria;p__Marinisomatota;c__Marinisomatia;o__Marinisomatales;f__TCS55;g__TCS55;s__	k__Bacteria	(UID2495)	2993	147	91	31.41	0	0	N/A	N/A	N/A	N/A	N/A	GCA_002715035.1	95	d__Bacteria;p__Marinisomatota;c__Marinisomatia;o__Marinisomatales;f__TCS55;g__TCS55;s__TCS55 sp002715035	93.41	0.48	d__Bacteria;p__Marinisomatota;c__Marinisomatia;o__Marinisomatales;f__TCS55;g__TCS55;s__	taxonomic classification defined by topology and ANI	N/A	GCA_002704905.1, s__TCS55 sp002704905, 95.0, 78.36, 0.14; GCA_002471845.1, s__TCS55 sp002471845, 95.0, 78.33, 0.28; GCA_002716525.1, s__TCS55 sp002716525, 95.0, 77.91, 0.2; GCA_001577025.1, s__TCS55 sp001577025, 95.0, 77.75, 0.21	32.24
Autumn 18_C5_1250m	Bin.24	MQ	d__Bacteria;p__Marinisomatota;c__Marinisomatia;o__Marinisomatales;f__TCS55;g__TCS55;s__TCS55 sp002715035	k__Bacteria	(UID203)	5449	104	58	74.14	3.45	100	GCA_002715035.1	95	d__Bacteria;p__Marinisomatota;c__Marinisomatia;o__Marinisomatales;f__TCS55;g__TCS55;s__TCS55 sp002715035	96.49	0.71	GCA_002715035.1	95	d__Bacteria;p__Marinisomatota;c__Marinisomatia;o__Marinisomatales;f__TCS55;g__TCS55;s__TCS55 sp002715035	96.49	0.71	d__Bacteria;p__Marinisomatota;c__Marinisomatia;o__Marinisomatales;f__TCS55;g__TCS55;s__	taxonomic classification defined by topology and ANI	topological placement and ANI have congruent species assignments	GCA_002716525.1, s__TCS55 sp002716525, 95.0, 77.68, 0.2; GCA_002471845.1, s__TCS55 sp002471845, 95.0, 77.59, 0.32; GCA_002704905.1, s__TCS55 sp002704905, 95.0, 77.05, 0.1; GCA_001577025.1, s__TCS55 sp001577025, 95.0, 76.98, 0.18	64.09
Autumn 18_C6_2500m	Bin.123	MQ	d__Bacteria;p__Marinisomatota;c__Marinisomatia;o__Marinisomatales;f__TCS55;g__TCS55;s__TCS55 sp002715035	k__Bacteria	(UID2495)	2993	147	91	80.22	0	0	GCA_002715035.1	95	d__Bacteria;p__Marinisomatota;c__Marinisomatia;o__Marinisomatales;f__TCS55;g__TCS55;s__TCS55 sp002715035	96.4	0.74	GCA_002715035.1	95	d__Bacteria;p__Marinisomatota;c__Marinisomatia;o__Marinisomatales;f__TCS55;g__TCS55;s__TCS55 sp002715035	96.4	0.74	d__Bacteria;p__Marinisomatota;c__Marinisomatia;o__Marinisomatales;f__TCS55;g__TCS55;s__	taxonomic classification defined by topology and ANI	topological placement and ANI have congruent species assignments	GCA_002716525.1, s__TCS55 sp002716525, 95.0, 78.76, 0.21; GCA_002704905.1, s__TCS55 sp002704905, 95.0, 77.79, 0.13; GCA_002471845.1, s__TCS55 sp002471845, 95.0, 77.4, 0.3; GCA_001577025.1, s__TCS55 sp001577025, 95.0, 76.84, 0.2	77.32
Spring 19_C3-4_700m	Bin.36	LQ	d__Bacteria;p__Marinisomatota;c__Marinisomatia;o__Marinisomatales;f__TCS55;g__TCS55;s__TCS55 sp002716525	k__Bacteria	(UID203)	5449	104	58	37.93	3.45	100	GCA_002716525.1	95	d__Bacteria;p__Marinisomatota;c__Marinisomatia;o__Marinisomatales;f__TCS55;g__TCS55;s__TCS55 sp002716525	98.54	0.65	GCA_002716525.1	95	d__Bacteria;p__Marinisomatota;c__Marinisomatia;o__Marinisomatales;f__TCS55;g__TCS55;s__TCS55 sp002716525	98.54	0.65	d__Bacteria;p__Marinisomatota;c__Marinisomatia;o__Marinisomatales;f__TCS55;g__TCS55;s__	taxonomic classification defined by topology and ANI	topological placement and ANI have congruent species assignments	GCA_002471845.1, s__TCS55 sp002471845, 95.0, 79.3, 0.28; GCA_002715035.1, s__TCS55 sp002715035, 95.0, 78.2, 0.13; GCA_002704905.1, s__TCS55 sp002704905, 95.0, 77.59, 0.1; GCA_001577025.1, s__TCS55 sp001577025, 95.0, 77.11, 0.16	30.1
Autumn 18_C6_700m	Bin.58	MQ	d__Bacteria;p__Marinisomatota;c__Marinisomatia;o__Marinisomatales;f__TCS55;g__TCS55;s__TCS55 sp002716525	k__Bacteria	(UID2495)	2993	147	91	60.07	0	0	GCA_002716525.1	95	d__Bacteria;p__Marinisomatota;c__Marinisomatia;o__Marinisomatales;f__TCS55;g__TCS55;s__TCS55 sp002716525	98.41	0.72	GCA_002716525.1	95	d__Bacteria;p__Marinisomatota;c__Marinisomatia;o__Marinisomatales;f__TCS55;g__TCS55;s__TCS55 sp002716525	98.41	0.72	d__Bacteria;p__Marinisomatota;c__Marinisomatia;o__Marinisomatales;f__TCS55;g__TCS55;s__	taxonomic classification defined by topology and ANI	topological placement and ANI have congruent species assignments	GCA_002471845.1, s__TCS55 sp002471845, 95.0, 78.07, 0.28; GCA_001577025.1, s__TCS55 sp001577025, 95.0, 77.16, 0.17; GCA_002704905.1, s__TCS55 sp002704905, 95.0, 77.06, 0.12; GCA_002715035.1, s__TCS55 sp002715035, 95.0, 77.0, 0.17	63.69
Autumn 18_C4_2m	Bin.1	MQ	d__Bacteria;p__Marinisomatota;c__Marinisomatia;o__Marinisomatales;f__TCS55;g__TMED108;s__	k__Bacteria	(UID203)	5449	104	58	57.93	1.72	0	N/A	N/A	N/A	N/A	N/A	GCA_002172545.1	95	d__Bacteria;p__Marinisomatota;c__Marinisomatia;o__Marinisomatales;f__TCS55;g__TMED108;s__TMED108 sp002172545	79.55	0.41	d__Bacteria;p__Marinisomatota;c__Marinisomatia;o__Marinisomatales;f__TCS55;g__TMED108;s__	taxonomic classification defined by topology and ANI	N/A	GCA_002717765.1, s__TMED108 sp002717765, 95.0, 77.61, 0.21; GCA_002712245.1, s__TMED108 sp002712245, 95.0, 77.4, 0.2; GCA_002725545.1, s__TMED108 sp002725545, 95.0, 77.11, 0.2; GCA_002724735.1, s__TMED108 sp002724735, 95.0, 77.0, 0.14; GCA_002724475.1, s__TMED108 sp002724475, 95.0, 76.64, 0.16; GCA_002702225.1, s__TMED108 sp002702225, 95.0, 76.48, 0.15	49.05
Autumn 18_C5_1250m	Bin.89	LQ	d__Bacteria;p__Marinisomatota;c__Marinisomatia;o__Marinisomatales;f__TCS55;g__UBA2126;s__	k__Bacteria	(UID203)	5449	104	58	31.03	3.45	50	N/A	N/A	N/A	N/A	N/A	GCA_002713385.1	95	d__Bacteria;p__Marinisomatota;c__Marinisomatia;o__Marinisomatales;f__TCS55;g__UBA2126;s__UBA2126 sp002713385	95.08	0.53	d__Bacteria;p__Marinisomatota;c__Marinisomatia;o__Marinisomatales;f__TCS55;g__UBA2126;s__	taxonomic classification defined by topology and ANI	N/A	GCF_004124535.1, s__UBA2126 sp004124535, 95.0, 95.28, 0.47; GCF_004124385.1, s__UBA2126 sp004124385, 95.0, 81.57, 0.44; GCA_002730315.1, s__UBA2126 sp002730315, 95.0, 79.57, 0.21; GCA_003503735.1, s__UBA2126 sp003503735, 95.0, 79.3, 0.25; GCA_002436185.1, s__UBA2126 sp002436185, 95.0, 79.11, 0.39; GCA_002256485.1, s__UBA2126 sp002256485, 95.0, 78.18, 0.34	29.86
Autumn 18_C6_2500m	Bin.60	MQ	d__Bacteria;p__Marinisomatota;c__Marinisomatia;o__Marinisomatales;f__TCS55;g__UBA2126;s__	k__Bacteria	(UID2495)	2993	147	91	67.95	8.86	10	N/A	N/A	N/A	N/A	N/A	GCA_002713385.1	95	d__Bacteria;p__Marinisomatota;c__Marinisomatia;o__Marinisomatales;f__TCS55;g__UBA2126;s__UBA2126 sp002713385	94.63	0.5	d__Bacteria;p__Marinisomatota;c__Marinisomatia;o__Marinisomatales;f__TCS55;g__UBA2126;s__	taxonomic classification defined by topology and ANI	N/A	GCF_004124535.1, s__UBA2126 sp004124535, 95.0, 96.68, 0.41; GCF_004124385.1, s__UBA2126 sp004124385, 95.0, 80.48, 0.43; GCA_002436185.1, s__UBA2126 sp002436185, 95.0, 79.47, 0.36; GCA_002730315.1, s__UBA2126 sp002730315, 95.0, 79.46, 0.23; GCA_003503735.1, s__UBA2126 sp003503735, 95.0, 78.86, 0.26; GCA_002256485.1, s__UBA2126 sp002256485, 95.0, 78.34, 0.35	56.67
Spring 19_C3-4_700m	Bin.66	LQ	d__Bacteria;p__Marinisomatota;c__Marinisomatia;o__Marinisomatales;f__TCS55;g__UBA2126;s__	k__Bacteria	(UID2495)	2993	147	91	14.29	0	0	N/A	N/A	N/A	N/A	N/A	GCA_002713385.1	95	d__Bacteria;p__Marinisomatota;c__Marinisomatia;o__Marinisomatales;f__TCS55;g__UBA2126;s__UBA2126 sp002713385	98.36	0.64	d__Bacteria;p__Marinisomatota;c__Marinisomatia;o__Marinisomatales;f__TCS55;g__UBA2126;s__	taxonomic classification defined by topology and ANI	N/A	GCF_004124535.1, s__UBA2126 sp004124535, 95.0, 93.74, 0.66; GCA_003503735.1, s__UBA2126 sp003503735, 95.0, 79.98, 0.29; GCA_002730315.1, s__UBA2126 sp002730315, 95.0, 79.95, 0.43; GCF_004124385.1, s__UBA2126 sp004124385, 95.0, 79.71, 0.55; GCA_002436185.1, s__UBA2126 sp002436185, 95.0, 79.28, 0.54; GCA_002256485.1, s__UBA2126 sp002256485, 95.0, 78.85, 0.57	19.07
Autumn 18_C6_700m	Bin.27	LQ	d__Bacteria;p__Marinisomatota;c__Marinisomatia;o__Marinisomatales;f__TCS55;g__UBA2126;s__UBA2126 sp002713385	k__Bacteria	(UID203)	5449	104	58	31.27	0	0	GCA_002713385.1	95	d__Bacteria;p__Marinisomatota;c__Marinisomatia;o__Marinisomatales;f__TCS55;g__UBA2126;s__UBA2126 sp002713385	99.14	0.73	GCA_002713385.1	95	d__Bacteria;p__Marinisomatota;c__Marinisomatia;o__Marinisomatales;f__TCS55;g__UBA2126;s__UBA2126 sp002713385	99.14	0.73	d__Bacteria;p__Marinisomatota;c__Marinisomatia;o__Marinisomatales;f__TCS55;g__UBA2126;s__	taxonomic classification defined by topology and ANI	topological placement and ANI have congruent species assignments	GCF_004124535.1, s__UBA2126 sp004124535, 95.0, 94.34, 0.54; GCF_004124385.1, s__UBA2126 sp004124385, 95.0, 80.67, 0.51; GCA_003503735.1, s__UBA2126 sp003503735, 95.0, 79.75, 0.33; GCA_002436185.1, s__UBA2126 sp002436185, 95.0, 79.23, 0.51; GCA_002730315.1, s__UBA2126 sp002730315, 95.0, 78.65, 0.26; GCA_002256485.1, s__UBA2126 sp002256485, 95.0, 77.92, 0.44	30.77
Autumn 18_C6_700m	Bin.106	LQ	d__Bacteria;p__Marinisomatota;c__Marinisomatia;o__Marinisomatales;f__TCS55;g__UBA2126;s__UBA2126 sp002713385	k__Bacteria	(UID203)	5449	104	58	32.76	0	0	GCA_002713385.1	95	d__Bacteria;p__Marinisomatota;c__Marinisomatia;o__Marinisomatales;f__TCS55;g__UBA2126;s__UBA2126 sp002713385	99.2	0.71	GCA_002713385.1	95	d__Bacteria;p__Marinisomatota;c__Marinisomatia;o__Marinisomatales;f__TCS55;g__UBA2126;s__UBA2126 sp002713385	99.2	0.71	d__Bacteria;p__Marinisomatota;c__Marinisomatia;o__Marinisomatales;f__TCS55;g__UBA2126;s__	taxonomic classification defined by topology and ANI	topological placement and ANI have congruent species assignments	GCF_004124535.1, s__UBA2126 sp004124535, 95.0, 93.73, 0.55; GCF_004124385.1, s__UBA2126 sp004124385, 95.0, 80.32, 0.54; GCA_002436185.1, s__UBA2126 sp002436185, 95.0, 79.13, 0.6; GCA_002730315.1, s__UBA2126 sp002730315, 95.0, 78.88, 0.4; GCA_003503735.1, s__UBA2126 sp003503735, 95.0, 78.75, 0.34; GCA_002256485.1, s__UBA2126 sp002256485, 95.0, 78.5, 0.57	28.89
Autumn 18_C6_2500m	Bin.76	MQ	d__Bacteria;p__Marinisomatota;c__Marinisomatia;o__Marinisomatales;f__TCS55;g__UBA2126;s__UBA2126 sp004124385	k__Bacteria	(UID2495)	2993	147	91	67.03	2.2	0	GCF_004124385.1	95	d__Bacteria;p__Marinisomatota;c__Marinisomatia;o__Marinisomatales;f__TCS55;g__UBA2126;s__UBA2126 sp004124385	98.15	0.87	GCF_004124385.1	95	d__Bacteria;p__Marinisomatota;c__Marinisomatia;o__Marinisomatales;f__TCS55;g__UBA2126;s__UBA2126 sp004124385	98.15	0.87	d__Bacteria;p__Marinisomatota;c__Marinisomatia;o__Marinisomatales;f__TCS55;g__UBA2126;s__	taxonomic classification defined by topology and ANI	topological placement and ANI have congruent species assignments	GCF_004124535.1, s__UBA2126 sp004124535, 95.0, 80.41, 0.28; GCA_002713385.1, s__UBA2126 sp002713385, 95.0, 79.93, 0.31; GCA_002436185.1, s__UBA2126 sp002436185, 95.0, 79.47, 0.5; GCA_002256485.1, s__UBA2126 sp002256485, 95.0, 79.37, 0.57; GCA_002730315.1, s__UBA2126 sp002730315, 95.0, 78.04, 0.17; GCA_003503735.1, s__UBA2126 sp003503735, 95.0, 77.42, 0.19	67.78
Autumn 18_C4_60m	Bin.28	LQ	d__Bacteria;p__Marinisomatota;c__Marinisomatia;o__Marinisomatales;f__UBA1611;g__;s__	k__Bacteria	(UID203)	5449	104	58	38.09	0	0	N/A	N/A	N/A	N/A	N/A	N/A	N/A	N/A	N/A	N/A	d__Bacteria;p__Marinisomatota;c__Marinisomatia;o__Marinisomatales;f__UBA1611;g__;s__	taxonomic novelty determined using RED	N/A	N/A	41.9
Autumn 18_C6_2500m	Bin.65	LQ	d__Bacteria;p__Marinisomatota;c__Marinisomatia;o__Marinisomatales;f__UBA1611;g__GCA-002717915;s__	k__Bacteria	(UID2495)	2993	147	91	40.26	0.61	100	N/A	N/A	N/A	N/A	N/A	GCA_002717915.1	95	d__Bacteria;p__Marinisomatota;c__Marinisomatia;o__Marinisomatales;f__UBA1611;g__GCA-002717915;s__GCA-002717915 sp002717915	96.42	0.54	d__Bacteria;p__Marinisomatota;c__Marinisomatia;o__Marinisomatales;f__UBA1611;g__;s__	taxonomic classification defined by topology and ANI	N/A	N/A	37.66
Autumn 18_C5_1250m	Bin.77	MQ	d__Bacteria;p__Marinisomatota;c__Marinisomatia;o__Marinisomatales;f__UBA1611;g__GCA-002717915;s__	k__Bacteria	(UID2495)	2993	147	91	52.04	0.1	0	N/A	N/A	N/A	N/A	N/A	GCA_002717915.1	95	d__Bacteria;p__Marinisomatota;c__Marinisomatia;o__Marinisomatales;f__UBA1611;g__GCA-002717915;s__GCA-002717915 sp002717915	96.25	0.52	d__Bacteria;p__Marinisomatota;c__Marinisomatia;o__Marinisomatales;f__UBA1611;g__;s__	taxonomic classification defined by topology and ANI	N/A	N/A	44.27
Spring 19_C3-4_700m	Bin.53	LQ	d__Bacteria;p__Marinisomatota;c__Marinisomatia;o__Marinisomatales;f__UBA1611;g__GCA-002717915;s__GCA-002717915 sp002717915	k__Bacteria	(UID2495)	2993	147	91	45.95	1.1	100	GCA_002717915.1	95	d__Bacteria;p__Marinisomatota;c__Marinisomatia;o__Marinisomatales;f__UBA1611;g__GCA-002717915;s__GCA-002717915 sp002717915	97.95	0.74	GCA_002717915.1	95	d__Bacteria;p__Marinisomatota;c__Marinisomatia;o__Marinisomatales;f__UBA1611;g__GCA-002717915;s__GCA-002717915 sp002717915	97.95	0.74	d__Bacteria;p__Marinisomatota;c__Marinisomatia;o__Marinisomatales;f__UBA1611;g__;s__	taxonomic classification defined by topology and ANI	topological placement and ANI have congruent species assignments	N/A	44.19
Autumn 18_C6_700m	Bin.19	MQ	d__Bacteria;p__Marinisomatota;c__Marinisomatia;o__Marinisomatales;f__UBA1611;g__GCA-002717915;s__GCA-002717915 sp002717915	k__Bacteria	(UID2495)	2993	147	91	61.99	0	0	GCA_002717915.1	95	d__Bacteria;p__Marinisomatota;c__Marinisomatia;o__Marinisomatales;f__UBA1611;g__GCA-002717915;s__GCA-002717915 sp002717915	98.08	0.75	GCA_002717915.1	95	d__Bacteria;p__Marinisomatota;c__Marinisomatia;o__Marinisomatales;f__UBA1611;g__GCA-002717915;s__GCA-002717915 sp002717915	98.08	0.75	d__Bacteria;p__Marinisomatota;c__Marinisomatia;o__Marinisomatales;f__UBA1611;g__;s__	taxonomic classification defined by topology and ANI	topological placement and ANI have congruent species assignments	N/A	55.08
Autumn 18_C4_60m	Bin.11	LQ	d__Bacteria;p__Marinisomatota;c__Marinisomatia;o__Marinisomatales;f__UBA1611;g__GCA-2691785;s__	k__Bacteria	(UID2495)	2993	147	91	40.47	5.69	0	N/A	N/A	N/A	N/A	N/A	GCA_002691785.1	95	d__Bacteria;p__Marinisomatota;c__Marinisomatia;o__Marinisomatales;f__UBA1611;g__GCA-2691785;s__GCA-2691785 sp002691785	85.23	0.06	d__Bacteria;p__Marinisomatota;c__Marinisomatia;o__Marinisomatales;f__UBA1611;g__;s__	taxonomic classification defined by topology and ANI	N/A	N/A	38.73
Spring 19_C3-4_700m	Bin.22	LQ	d__Bacteria;p__Marinisomatota;c__Marinisomatia;o__Marinisomatales;f__UBA1611;g__GCA-2722105;s__	k__Bacteria	(UID203)	5449	104	58	17.71	0	0	N/A	N/A	N/A	N/A	N/A	GCA_002722105.1	95	d__Bacteria;p__Marinisomatota;c__Marinisomatia;o__Marinisomatales;f__UBA1611;g__GCA-2722105;s__GCA-2722105 sp002722105	75.98	0.13	d__Bacteria;p__Marinisomatota;c__Marinisomatia;o__Marinisomatales;f__UBA1611;g__;s__	taxonomic classification defined by topology and ANI	N/A	N/A	18.97
Autumn 18_C5_1250m	Bin.30	MQ	d__Bacteria;p__Marinisomatota;c__Marinisomatia;o__Marinisomatales;f__UBA1611;g__GCA-2722105;s__	k__Bacteria	(UID2495)	2993	147	91	69.78	7.14	0	N/A	N/A	N/A	N/A	N/A	GCA_002722105.1	95	d__Bacteria;p__Marinisomatota;c__Marinisomatia;o__Marinisomatales;f__UBA1611;g__GCA-2722105;s__GCA-2722105 sp002722105	76.19	0.1	d__Bacteria;p__Marinisomatota;c__Marinisomatia;o__Marinisomatales;f__UBA1611;g__;s__	taxonomic classification defined by topology and ANI	N/A	N/A	58.08
Autumn 18_C6_700m	Bin.21	MQ	d__Bacteria;p__Marinisomatota;c__Marinisomatia;o__Marinisomatales;f__UBA1611;g__GCA-2722105;s__	k__Bacteria	(UID2495)	2993	147	91	54.2	1.1	100	N/A	N/A	N/A	N/A	N/A	GCA_002722105.1	95	d__Bacteria;p__Marinisomatota;c__Marinisomatia;o__Marinisomatales;f__UBA1611;g__GCA-2722105;s__GCA-2722105 sp002722105	76.52	0.2	d__Bacteria;p__Marinisomatota;c__Marinisomatia;o__Marinisomatales;f__UBA1611;g__;s__	taxonomic classification defined by topology and ANI	N/A	N/A	50.83
Autumn 18_C5_1250m	Bin.84	MQ	d__Bacteria;p__Marinisomatota;c__Marinisomatia;o__Marinisomatales;f__UBA1611;g__TMED80;s__	k__Bacteria	(UID2495)	2993	147	91	93.41	5.49	0	N/A	N/A	N/A	N/A	N/A	GCA_002713885.1	95	d__Bacteria;p__Marinisomatota;c__Marinisomatia;o__Marinisomatales;f__UBA1611;g__TMED80;s__TMED80 sp002713885	81.74	0.68	d__Bacteria;p__Marinisomatota;c__Marinisomatia;o__Marinisomatales;f__UBA1611;g__TMED80;s__	taxonomic classification defined by topology and ANI	N/A	GCA_002169695.1, s__TMED80 sp002169695, 95.0, 77.52, 0.32; GCA_004321745.1, s__TMED80 sp002170405, 95.0, 76.43, 0.15	87.9
Autumn 18_C6_2500m	Bin.85	MQ	d__Bacteria;p__Marinisomatota;c__Marinisomatia;o__Marinisomatales;f__UBA1611;g__TMED80;s__	k__Bacteria	(UID2495)	2993	147	91	78.02	0	0	N/A	N/A	N/A	N/A	N/A	GCA_002713885.1	95	d__Bacteria;p__Marinisomatota;c__Marinisomatia;o__Marinisomatales;f__UBA1611;g__TMED80;s__TMED80 sp002713885	81.81	0.62	d__Bacteria;p__Marinisomatota;c__Marinisomatia;o__Marinisomatales;f__UBA1611;g__TMED80;s__	taxonomic classification defined by topology and ANI	N/A	GCA_002169695.1, s__TMED80 sp002169695, 95.0, 77.54, 0.3; GCA_004321745.1, s__TMED80 sp002170405, 95.0, 76.28, 0.13	79.5
Autumn 18_C6_700m	Bin.68	MQ	d__Bacteria;p__Marinisomatota;c__Marinisomatia;o__Marinisomatales;f__UBA1611;g__TMED80;s__	k__Bacteria	(UID2495)	2993	147	91	60.46	0	0	N/A	N/A	N/A	N/A	N/A	GCA_002713885.1	95	d__Bacteria;p__Marinisomatota;c__Marinisomatia;o__Marinisomatales;f__UBA1611;g__TMED80;s__TMED80 sp002713885	81.36	0.61	d__Bacteria;p__Marinisomatota;c__Marinisomatia;o__Marinisomatales;f__UBA1611;g__TMED80;s__	taxonomic classification defined by topology and ANI	N/A	GCA_002169695.1, s__TMED80 sp002169695, 95.0, 77.27, 0.22; GCA_004321745.1, s__TMED80 sp002170405, 95.0, 76.63, 0.14	62.96
Spring 19_C3-4_700m	Bin.59	MQ	d__Bacteria;p__Marinisomatota;c__Marinisomatia;o__Marinisomatales;f__UBA1611;g__TMED80;s__	k__Bacteria	(UID2495)	2993	147	91	67.58	0	0	N/A	N/A	N/A	N/A	N/A	GCA_002713885.1	95	d__Bacteria;p__Marinisomatota;c__Marinisomatia;o__Marinisomatales;f__UBA1611;g__TMED80;s__TMED80 sp002713885	81.58	0.58	d__Bacteria;p__Marinisomatota;c__Marinisomatia;o__Marinisomatales;f__UBA1611;g__TMED80;s__	taxonomic classification defined by topology and ANI	N/A	GCA_002169695.1, s__TMED80 sp002169695, 95.0, 77.3, 0.26; GCA_004321745.1, s__TMED80 sp002170405, 95.0, 76.27, 0.12	66.88
Autumn 18_C6_2500m	Bin.62	LQ	d__Bacteria;p__Marinisomatota;c__Marinisomatia;o__Marinisomatales;f__UBA1611;g__UBA1611;s__	k__Bacteria	(UID2495)	2993	147	91	29.3	0	0	N/A	N/A	N/A	N/A	N/A	GCA_002321855.1	95	d__Bacteria;p__Marinisomatota;c__Marinisomatia;o__Marinisomatales;f__UBA1611;g__UBA1611;s__UBA1611 sp002321855	79.79	0.44	d__Bacteria;p__Marinisomatota;c__Marinisomatia;o__Marinisomatales;f__UBA1611;g__;s__	taxonomic classification defined by topology and ANI	N/A	N/A	35.54
Autumn 18_C5_1250m	Bin.54	MQ	d__Bacteria;p__Marinisomatota;c__Marinisomatia;o__Marinisomatales;f__UBA1611;g__UBA1611;s__	k__Bacteria	(UID2495)	2993	147	91	65.99	0	0	N/A	N/A	N/A	N/A	N/A	GCA_002321855.1	95	d__Bacteria;p__Marinisomatota;c__Marinisomatia;o__Marinisomatales;f__UBA1611;g__UBA1611;s__UBA1611 sp002321855	79.65	0.43	d__Bacteria;p__Marinisomatota;c__Marinisomatia;o__Marinisomatales;f__UBA1611;g__;s__	taxonomic classification defined by topology and ANI	N/A	N/A	64.44
Autumn 18_C6_700m	Bin.93	MQ	d__Bacteria;p__Marinisomatota;c__Marinisomatia;o__Marinisomatales;f__UBA1611;g__UBA1611;s__UBA1611 sp002321855	k__Bacteria	(UID2495)	2993	147	91	77.34	1.1	100	GCA_002321855.1	95	d__Bacteria;p__Marinisomatota;c__Marinisomatia;o__Marinisomatales;f__UBA1611;g__UBA1611;s__UBA1611 sp002321855	98.7	0.67	GCA_002321855.1	95	d__Bacteria;p__Marinisomatota;c__Marinisomatia;o__Marinisomatales;f__UBA1611;g__UBA1611;s__UBA1611 sp002321855	98.7	0.67	d__Bacteria;p__Marinisomatota;c__Marinisomatia;o__Marinisomatales;f__UBA1611;g__;s__	taxonomic classification defined by topology and ANI	topological placement and ANI have congruent species assignments	N/A	72.5
Spring 19_C3-4_700m	Bin.48	LQ	d__Bacteria;p__Marinisomatota;c__Marinisomatia;o__Marinisomatales;f__UBA1611;g__UBA2134;s__	k__Archaea	(UID2)	207	149	107	48.39	6.83	0	N/A	N/A	N/A	N/A	N/A	GCA_002471805.1	95	d__Bacteria;p__Marinisomatota;c__Marinisomatia;o__Marinisomatales;f__UBA1611;g__UBA2134;s__UBA2134 sp002471805	95.58	0.19	d__Bacteria;p__Marinisomatota;c__Marinisomatia;o__Marinisomatales;f__UBA1611;g__UBA2134;s__	taxonomic classification defined by topology and ANI	N/A	GCA_002718285.1, s__UBA2134 sp002718285, 95.0, 76.02, 0.06	31.47
Autumn 18_C6_700m	Bin.7	LQ	d__Bacteria;p__Marinisomatota;c__Marinisomatia;o__Marinisomatales;f__UBA1611;g__UBA2134;s__UBA2134 sp002471805	k__Bacteria	(UID2495)	2993	147	91	40.59	0	0	GCA_002471805.1	95	d__Bacteria;p__Marinisomatota;c__Marinisomatia;o__Marinisomatales;f__UBA1611;g__UBA2134;s__UBA2134 sp002471805	95.71	0.79	GCA_002471805.1	95	d__Bacteria;p__Marinisomatota;c__Marinisomatia;o__Marinisomatales;f__UBA1611;g__UBA2134;s__UBA2134 sp002471805	95.71	0.79	d__Bacteria;p__Marinisomatota;c__Marinisomatia;o__Marinisomatales;f__UBA1611;g__UBA2134;s__	taxonomic classification defined by topology and ANI	topological placement and ANI have congruent species assignments	GCA_002718285.1, s__UBA2134 sp002718285, 95.0, 77.35, 0.31	48.43
Autumn 18_C5_1250m	Bin.96	MQ	d__Bacteria;p__Marinisomatota;c__Marinisomatia;o__Marinisomatales;f__UBA2128;g__UBA2128;s__UBA2128 sp002402135	k__Bacteria	(UID2495)	2993	147	91	53.85	2.2	50	GCA_002402135.1	95	d__Bacteria;p__Marinisomatota;c__Marinisomatia;o__Marinisomatales;f__UBA2128;g__UBA2128;s__UBA2128 sp002402135	98.29	0.89	GCA_002402135.1	95	d__Bacteria;p__Marinisomatota;c__Marinisomatia;o__Marinisomatales;f__UBA2128;g__UBA2128;s__UBA2128 sp002402135	98.29	0.89	d__Bacteria;p__Marinisomatota;c__Marinisomatia;o__Marinisomatales;f__UBA2128;g__UBA2128;s__	taxonomic classification defined by topology and ANI	topological placement and ANI have congruent species assignments	GCA_002471865.1, s__UBA2128 sp002471865, 95.0, 84.72, 0.78	51.71
Autumn 18_C6_2500m	Bin.79	MQ	d__Bacteria;p__Marinisomatota;c__Marinisomatia;o__Marinisomatales;f__UBA2128;g__UBA2128;s__UBA2128 sp002402135	k__Bacteria	(UID2495)	2993	147	91	59.34	1.1	0	GCA_002402135.1	95	d__Bacteria;p__Marinisomatota;c__Marinisomatia;o__Marinisomatales;f__UBA2128;g__UBA2128;s__UBA2128 sp002402135	97.92	0.9	GCA_002402135.1	95	d__Bacteria;p__Marinisomatota;c__Marinisomatia;o__Marinisomatales;f__UBA2128;g__UBA2128;s__UBA2128 sp002402135	97.92	0.9	d__Bacteria;p__Marinisomatota;c__Marinisomatia;o__Marinisomatales;f__UBA2128;g__UBA2128;s__	taxonomic classification defined by topology and ANI	topological placement and ANI have congruent species assignments	GCA_002471865.1, s__UBA2128 sp002471865, 95.0, 84.59, 0.75	59.86
Autumn 18_C6_700m	Bin.55	MQ	d__Bacteria;p__Marinisomatota;c__Marinisomatia;o__Marinisomatales;f__UBA8229;g__AB-629-J13;s__	k__Bacteria	(UID2495)	2993	147	91	54.08	3.08	90	N/A	N/A	N/A	N/A	N/A	GCA_000375825.1	95	d__Bacteria;p__Marinisomatota;c__Marinisomatia;o__Marinisomatales;f__UBA8229;g__AB-629-J13;s__AB-629-J13 sp000375825	96.7	0.62	d__Bacteria;p__Marinisomatota;c__Marinisomatia;o__Marinisomatales;f__UBA8229;g__AB-629-J13;s__	taxonomic classification defined by topology and ANI	N/A	GCA_002346675.1, s__AB-629-J13 sp002346675, 95.0, 76.96, 0.21	50.28
Autumn 18_C6_700m	Bin.87	LQ	d__Bacteria;p__Marinisomatota;c__Marinisomatia;o__Marinisomatales;f__UBA8229;g__UBA8229;s__	k__Bacteria	(UID2495)	2993	147	91	23.91	1.16	50	N/A	N/A	N/A	N/A	N/A	N/A	N/A	N/A	N/A	N/A	d__Bacteria;p__Marinisomatota;c__Marinisomatia;o__Marinisomatales;f__UBA8229;g__UBA8229;s__	ANI	N/A	GCA_003535775.1, s__UBA8229 sp003535775, 95.0, 96.09, 0.45; GCA_002686675.1, s__UBA8229 sp002686675, 95.0, 95.68, 0.34; GCA_002726775.1, s__UBA8229 sp002726775, 95.0, 94.5, 0.37	31.29
Autumn 18_C6_2500m	Bin.96	LQ	d__Bacteria;p__Marinisomatota;c__Marinisomatia;o__Marinisomatales;f__UBA8229;g__UBA8229;s__	k__Bacteria	(UID2495)	2993	147	91	17.73	0	0	N/A	N/A	N/A	N/A	N/A	N/A	N/A	N/A	N/A	N/A	d__Bacteria;p__Marinisomatota;c__Marinisomatia;o__Marinisomatales;f__UBA8229;g__;s__	taxonomic novelty determined using RED	N/A	N/A	26.83
Autumn 18_C5_1250m	Bin.26	LQ	d__Bacteria;p__Marinisomatota;c__Marinisomatia;o__Marinisomatales;f__UBA8229;g__UBA8229;s__UBA8229 sp003535775	k__Bacteria	(UID2495)	2993	147	91	44.73	1.1	100	GCA_003535775.1	95	d__Bacteria;p__Marinisomatota;c__Marinisomatia;o__Marinisomatales;f__UBA8229;g__UBA8229;s__UBA8229 sp003535775	98.24	0.8	GCA_003535775.1	95	d__Bacteria;p__Marinisomatota;c__Marinisomatia;o__Marinisomatales;f__UBA8229;g__UBA8229;s__UBA8229 sp003535775	98.24	0.8	d__Bacteria;p__Marinisomatota;c__Marinisomatia;o__Marinisomatales;f__UBA8229;g__UBA8229;s__	taxonomic classification defined by topology and ANI	topological placement and ANI have congruent species assignments	GCA_002686675.1, s__UBA8229 sp002686675, 95.0, 94.75, 0.47; GCA_002726775.1, s__UBA8229 sp002726775, 95.0, 94.33, 0.66	47.94
Autumn 18_C6_2500m	Bin.74	LQ	d__Bacteria;p__Marinisomatota;c__Marinisomatia;o__SCGC-AAA003-L08;f__D37C17;g__D37C17;s__	root	(UID1)	5656	56	24	4.17	0	0	N/A	N/A	N/A	N/A	N/A	GCF_004124405.1	95	d__Bacteria;p__Marinisomatota;c__Marinisomatia;o__SCGC-AAA003-L08;f__D37C17;g__D37C17;s__D37C17 sp004124405	90.67	0.84	d__Bacteria;p__Marinisomatota;c__Marinisomatia;o__SCGC-AAA003-L08;f__;g__;s__	taxonomic classification defined by topology and ANI	N/A	N/A	22.06
Autumn 18_C5_1250m	Bin.64	LQ	d__Bacteria;p__Marinisomatota;c__Marinisomatia;o__SCGC-AAA003-L08;f__D37C17;g__D37C17;s__	k__Bacteria	(UID2495)	2993	147	91	47.09	0	0	N/A	N/A	N/A	N/A	N/A	GCF_004124405.1	95	d__Bacteria;p__Marinisomatota;c__Marinisomatia;o__SCGC-AAA003-L08;f__D37C17;g__D37C17;s__D37C17 sp004124405	90.83	0.91	d__Bacteria;p__Marinisomatota;c__Marinisomatia;o__SCGC-AAA003-L08;f__;g__;s__	taxonomic classification defined by topology and ANI	N/A	N/A	50.16
Autumn 18_C6_2500m	Bin.92	LQ	d__Bacteria;p__Myxococcota_A;c__UBA9160;o__UBA9160;f__;g__;s__	k__Bacteria	(UID203)	5449	103	57	19.46	0	0	N/A	N/A	N/A	N/A	N/A	N/A	N/A	N/A	N/A	N/A	d__Bacteria;p__Myxococcota_A;c__UBA9160;o__UBA9160;f__;g__;s__	taxonomic novelty determined using RED	N/A	N/A	12.78
Autumn 18_C6_2500m	Bin.36	LQ	d__Bacteria;p__Myxococcota_A;c__UBA9160;o__UBA9160;f__;g__;s__	k__Bacteria	(UID203)	5449	103	57	15.07	0	0	N/A	N/A	N/A	N/A	N/A	N/A	N/A	N/A	N/A	N/A	d__Bacteria;p__Myxococcota_A;c__UBA9160;o__UBA9160;f__;g__;s__	taxonomic novelty determined using RED	N/A	N/A	22.3
Spring 19_C5_2000m	Bin.81	MQ	d__Bacteria;p__Myxococcota_A;c__UBA9160;o__UBA9160;f__;g__;s__	k__Bacteria	(UID203)	5449	103	57	65.79	0	0	N/A	N/A	N/A	N/A	N/A	N/A	N/A	N/A	N/A	N/A	d__Bacteria;p__Myxococcota_A;c__UBA9160;o__UBA9160;f__;g__;s__	taxonomic novelty determined using RED	N/A	N/A	55.83
Autumn 18_C5_1250m	Bin.23	MQ	d__Bacteria;p__Myxococcota_A;c__UBA9160;o__UBA9160;f__;g__;s__	k__Bacteria	(UID3187)	2258	190	119	55.89	1.68	0	N/A	N/A	N/A	N/A	N/A	N/A	N/A	N/A	N/A	N/A	d__Bacteria;p__Myxococcota_A;c__UBA9160;o__UBA9160;f__;g__;s__	taxonomic novelty determined using RED	N/A	N/A	50.54
Autumn 18_C5_1250m	Bin.99	LQ	d__Bacteria;p__Myxococcota_A;c__UBA9160;o__UBA9160;f__;g__;s__	c__Deltaproteobacteria	(UID3216)	83	247	155	34.93	0	0	N/A	N/A	N/A	N/A	N/A	N/A	N/A	N/A	N/A	N/A	d__Bacteria;p__Myxococcota_A;c__UBA9160;o__UBA9160;f__;g__;s__	taxonomic novelty determined using RED	N/A	N/A	32.7
Spring 19_C5_2000m	Bin.47	MQ	d__Bacteria;p__Myxococcota_A;c__UBA9160;o__UBA9160;f__SMWR01;g__;s__	c__Deltaproteobacteria	(UID3216)	83	247	155	75.18	3.36	7.69	N/A	N/A	N/A	N/A	N/A	N/A	N/A	N/A	N/A	N/A	d__Bacteria;p__Myxococcota_A;c__UBA9160;o__UBA9160;f__;g__;s__	taxonomic novelty determined using RED	N/A	N/A	60.32
Spring 19_C5_2000m	Bin.53	MQ	d__Bacteria;p__Myxococcota_A;c__UBA9160;o__UBA9160;f__SMWR01;g__;s__	c__Deltaproteobacteria	(UID3216)	83	247	155	54.27	1.29	50	N/A	N/A	N/A	N/A	N/A	N/A	N/A	N/A	N/A	N/A	d__Bacteria;p__Myxococcota_A;c__UBA9160;o__UBA9160;f__;g__;s__	taxonomic novelty determined using RED	N/A	N/A	50.81
Spring 19_C5_2000m	Bin.5	MQ	d__Bacteria;p__Myxococcota_A;c__UBA9160;o__UBA9160;f__UBA4427;g__;s__	c__Deltaproteobacteria	(UID3216)	83	247	155	78.61	4.87	10.81	N/A	N/A	N/A	N/A	N/A	N/A	N/A	N/A	N/A	N/A	d__Bacteria;p__Myxococcota_A;c__UBA9160;o__UBA9160;f__;g__;s__	taxonomic novelty determined using RED	N/A	N/A	64.5
Spring 19_C5_2000m	Bin.39	MQ	d__Bacteria;p__Myxococcota_A;c__UBA9160;o__UBA9160;f__UBA4427;g__;s__	c__Deltaproteobacteria	(UID3216)	83	247	155	88.6	1.18	33.33	N/A	N/A	N/A	N/A	N/A	N/A	N/A	N/A	N/A	N/A	d__Bacteria;p__Myxococcota_A;c__UBA9160;o__UBA9160;f__;g__;s__	taxonomic novelty determined using RED	N/A	N/A	87.5
Spring 19_C5_2000m	Bin.17	LQ	d__Bacteria;p__Myxococcota_A;c__UBA9160;o__UBA9160;f__UBA4427;g__TMED88;s__	k__Bacteria	(UID203)	5449	103	57	26.48	0	0	N/A	N/A	N/A	N/A	N/A	GCA_002171515.1	95	d__Bacteria;p__Myxococcota_A;c__UBA9160;o__UBA9160;f__UBA4427;g__TMED88;s__TMED88 sp002171515	75.82	0.07	d__Bacteria;p__Myxococcota_A;c__UBA9160;o__UBA9160;f__UBA4427;g__;s__	taxonomic classification defined by topology and ANI	N/A	N/A	28.97
Spring 19_C3-4_700m	Bin.20	LQ	d__Bacteria;p__Nitrospinota;c__Nitrospinia;o__Nitrospinales;f__Nitrospinaceae;g__;s__	k__Bacteria	(UID203)	5449	104	58	26.72	3.45	0	N/A	N/A	N/A	N/A	N/A	N/A	N/A	N/A	N/A	N/A	d__Bacteria;p__Nitrospinota;c__Nitrospinia;o__Nitrospinales;f__Nitrospinaceae;g__;s__	taxonomic novelty determined using RED	N/A	N/A	21.79
Autumn 18_C6_700m	Bin.110	LQ	d__Bacteria;p__Nitrospinota;c__Nitrospinia;o__Nitrospinales;f__Nitrospinaceae;g__LS-NOB;s__	k__Bacteria	(UID203)	5449	104	58	22.41	0	0	N/A	N/A	N/A	N/A	N/A	GCA_003545625.1	95	d__Bacteria;p__Nitrospinota;c__Nitrospinia;o__Nitrospinales;f__Nitrospinaceae;g__LS-NOB;s__LS-NOB sp003545625	87.04	0.42	d__Bacteria;p__Nitrospinota;c__Nitrospinia;o__Nitrospinales;f__Nitrospinaceae;g__LS-NOB;s__	taxonomic classification defined by topology and ANI	N/A	GCA_001542995.1, s__LS-NOB sp001542995, 95.0, 82.31, 0.42; GCA_002786505.1, s__LS-NOB sp002786505, 95.0, 80.14, 0.31; GCA_002454045.1, s__LS-NOB sp002454045, 95.0, 79.34, 0.31; GCA_002705185.1, s__LS-NOB sp002705185, 95.0, 76.92, 0.1	17.42
Spring 19_C5_2000m	Bin.38	LQ	d__Bacteria;p__Nitrospinota;c__Nitrospinia;o__Nitrospinales;f__Nitrospinaceae;g__LS-NOB;s__	k__Bacteria	(UID203)	5449	104	58	28.76	0.93	0	N/A	N/A	N/A	N/A	N/A	GCA_003545625.1	95	d__Bacteria;p__Nitrospinota;c__Nitrospinia;o__Nitrospinales;f__Nitrospinaceae;g__LS-NOB;s__LS-NOB sp003545625	88.82	0.64	d__Bacteria;p__Nitrospinota;c__Nitrospinia;o__Nitrospinales;f__Nitrospinaceae;g__LS-NOB;s__	taxonomic classification defined by topology and ANI	N/A	GCA_001542995.1, s__LS-NOB sp001542995, 95.0, 81.4, 0.76; GCA_002454045.1, s__LS-NOB sp002454045, 95.0, 79.9, 0.52; GCA_002786505.1, s__LS-NOB sp002786505, 95.0, 79.37, 0.55; GCA_002705185.1, s__LS-NOB sp002705185, 95.0, 76.85, 0.24	31.19
Spring 19_C3-4_700m	Bin.23	LQ	d__Bacteria;p__Nitrospinota;c__Nitrospinia;o__Nitrospinales;f__Nitrospinaceae;g__LS-NOB;s__LS-NOB sp003545625	k__Bacteria	(UID203)	5449	104	58	31.9	3.45	50	GCA_003545625.1	95	d__Bacteria;p__Nitrospinota;c__Nitrospinia;o__Nitrospinales;f__Nitrospinaceae;g__LS-NOB;s__LS-NOB sp003545625	98.15	0.68	GCA_003545625.1	95	d__Bacteria;p__Nitrospinota;c__Nitrospinia;o__Nitrospinales;f__Nitrospinaceae;g__LS-NOB;s__LS-NOB sp003545625	98.15	0.68	d__Bacteria;p__Nitrospinota;c__Nitrospinia;o__Nitrospinales;f__Nitrospinaceae;g__LS-NOB;s__	taxonomic classification defined by topology and ANI	topological placement and ANI have congruent species assignments	GCA_001542995.1, s__LS-NOB sp001542995, 95.0, 81.73, 0.75; GCA_002786505.1, s__LS-NOB sp002786505, 95.0, 79.25, 0.5; GCA_002454045.1, s__LS-NOB sp002454045, 95.0, 78.93, 0.51; GCA_002705185.1, s__LS-NOB sp002705185, 95.0, 76.86, 0.2	31.67
Autumn 18_C6_700m	Bin.52	LQ	d__Bacteria;p__Nitrospinota;c__Nitrospinia;o__Nitrospinales;f__Nitrospinaceae;g__LS-NOB;s__LS-NOB sp003545625	k__Bacteria	(UID203)	5449	104	58	42.24	2.59	50	GCA_003545625.1	95	d__Bacteria;p__Nitrospinota;c__Nitrospinia;o__Nitrospinales;f__Nitrospinaceae;g__LS-NOB;s__LS-NOB sp003545625	97.67	0.69	GCA_003545625.1	95	d__Bacteria;p__Nitrospinota;c__Nitrospinia;o__Nitrospinales;f__Nitrospinaceae;g__LS-NOB;s__LS-NOB sp003545625	97.67	0.69	d__Bacteria;p__Nitrospinota;c__Nitrospinia;o__Nitrospinales;f__Nitrospinaceae;g__LS-NOB;s__	taxonomic classification defined by topology and ANI	topological placement and ANI have congruent species assignments	GCA_001542995.1, s__LS-NOB sp001542995, 95.0, 81.77, 0.77; GCA_002786505.1, s__LS-NOB sp002786505, 95.0, 79.4, 0.5; GCA_002454045.1, s__LS-NOB sp002454045, 95.0, 79.19, 0.51; GCA_002705185.1, s__LS-NOB sp002705185, 95.0, 76.7, 0.22	36.79
Autumn 18_C6_2500m	Bin.54	MQ	d__Bacteria;p__Nitrospinota;c__Nitrospinia;o__Nitrospinales;f__Nitrospinaceae;g__SCGCAAA288-L16;s__	k__Bacteria	(UID3187)	2258	188	117	62.6	3.42	0	N/A	N/A	N/A	N/A	N/A	GCA_000372225.1	95	d__Bacteria;p__Nitrospinota;c__Nitrospinia;o__Nitrospinales;f__Nitrospinaceae;g__SCGCAAA288-L16;s__SCGCAAA288-L16 sp000372225	84.06	0.63	d__Bacteria;p__Nitrospinota;c__Nitrospinia;o__Nitrospinales;f__Nitrospinaceae;g__SCGCAAA288-L16;s__	taxonomic classification defined by topology and ANI	N/A	GCA_002731985.1, s__SCGCAAA288-L16 sp002731985, 95.0, 76.37, 0.11; GCA_003451695.1, s__SCGCAAA288-L16 sp003451695, 95.0, 76.22, 0.09	60.83
Autumn 18_C6_700m	Bin.64	LQ	d__Bacteria;p__Nitrospinota;c__Nitrospinia;o__Nitrospinales;f__Nitrospinaceae;g__SCGCAAA288-L16;s__	k__Bacteria	(UID3187)	2258	188	117	40.57	3.25	0	N/A	N/A	N/A	N/A	N/A	GCA_000372225.1	95	d__Bacteria;p__Nitrospinota;c__Nitrospinia;o__Nitrospinales;f__Nitrospinaceae;g__SCGCAAA288-L16;s__SCGCAAA288-L16 sp000372225	78.84	0.23	d__Bacteria;p__Nitrospinota;c__Nitrospinia;o__Nitrospinales;f__Nitrospinaceae;g__SCGCAAA288-L16;s__	taxonomic classification defined by topology and ANI	N/A	GCA_002731985.1, s__SCGCAAA288-L16 sp002731985, 95.0, 78.16, 0.14; GCA_003451695.1, s__SCGCAAA288-L16 sp003451695, 95.0, 77.08, 0.13	39.86
Autumn 18_C5_1250m	Bin.66	MQ	d__Bacteria;p__Nitrospinota;c__Nitrospinia;o__Nitrospinales;f__Nitrospinaceae;g__SCGCAAA288-L16;s__	k__Bacteria	(UID3187)	2258	188	117	53.76	2.99	0	N/A	N/A	N/A	N/A	N/A	GCA_000372225.1	95	d__Bacteria;p__Nitrospinota;c__Nitrospinia;o__Nitrospinales;f__Nitrospinaceae;g__SCGCAAA288-L16;s__SCGCAAA288-L16 sp000372225	84.33	0.6	d__Bacteria;p__Nitrospinota;c__Nitrospinia;o__Nitrospinales;f__Nitrospinaceae;g__SCGCAAA288-L16;s__	taxonomic classification defined by topology and ANI	N/A	GCA_002731985.1, s__SCGCAAA288-L16 sp002731985, 95.0, 76.4, 0.11; GCA_003451695.1, s__SCGCAAA288-L16 sp003451695, 95.0, 76.27, 0.12	53.81
Spring 19_C5_2000m	Bin.77	LQ	d__Bacteria;p__Nitrospinota;c__Nitrospinia;o__Nitrospinales;f__Nitrospinaceae;g__SCGCAAA288-L16;s__	k__Bacteria	(UID3187)	2258	188	117	29.28	0	0	N/A	N/A	N/A	N/A	N/A	GCA_000372225.1	95	d__Bacteria;p__Nitrospinota;c__Nitrospinia;o__Nitrospinales;f__Nitrospinaceae;g__SCGCAAA288-L16;s__SCGCAAA288-L16 sp000372225	83.97	0.65	d__Bacteria;p__Nitrospinota;c__Nitrospinia;o__Nitrospinales;f__Nitrospinaceae;g__SCGCAAA288-L16;s__	taxonomic classification defined by topology and ANI	N/A	GCA_002731985.1, s__SCGCAAA288-L16 sp002731985, 95.0, 76.71, 0.09; GCA_003451695.1, s__SCGCAAA288-L16 sp003451695, 95.0, 76.26, 0.09	27.42
Autumn 18_C5_1250m	Bin.32	LQ	d__Bacteria;p__Planctomycetota;c__Phycisphaerae;o__Phycisphaerales;f__SM1A02;g__UBA12567;s__	k__Bacteria	(UID203)	5449	103	57	19.3	0	0	N/A	N/A	N/A	N/A	N/A	GCA_003520025.1	95	d__Bacteria;p__Planctomycetota;c__Phycisphaerae;o__Phycisphaerales;f__SM1A02;g__UBA12567;s__UBA12567 sp003520025	75.43	0.05	d__Bacteria;p__Planctomycetota;c__Phycisphaerae;o__Phycisphaerales;f__SM1A02;g__;s__	taxonomic classification defined by topology and ANI	N/A	N/A	17.56
Autumn 18_C5_1250m	Bin.27	LQ	d__Bacteria;p__Planctomycetota;c__Planctomycetes;o__Pirellulales;f__Pirellulaceae;g__;s__	k__Bacteria	(UID203)	5449	103	57	35.33	0	0	N/A	N/A	N/A	N/A	N/A	N/A	N/A	N/A	N/A	N/A	d__Bacteria;p__Planctomycetota;c__Planctomycetes;o__Pirellulales;f__Pirellulaceae;g__;s__	taxonomic classification fully defined by topology	N/A	N/A	32.14
Autumn 18_C5_1250m	Bin.129	LQ	d__Bacteria;p__Planctomycetota;c__Planctomycetes;o__Pirellulales;f__Pirellulaceae;g__;s__	k__Bacteria	(UID203)	5449	103	57	14.09	0	0	N/A	N/A	N/A	N/A	N/A	N/A	N/A	N/A	N/A	N/A	d__Bacteria;p__Planctomycetota;c__Planctomycetes;o__Pirellulales;f__Pirellulaceae;g__;s__	taxonomic classification fully defined by topology	N/A	N/A	10.04
Spring 19_C5_2000m	Bin.63	LQ	d__Bacteria;p__Planctomycetota;c__Planctomycetes;o__Pirellulales;f__Pirellulaceae;g__;s__	k__Bacteria	(UID2565)	2921	140	85	40.67	1.18	0	N/A	N/A	N/A	N/A	N/A	N/A	N/A	N/A	N/A	N/A	d__Bacteria;p__Planctomycetota;c__Planctomycetes;o__Pirellulales;f__Pirellulaceae;g__;s__	taxonomic classification fully defined by topology	N/A	N/A	36.23
Spring 19_C5_2000m	Bin.14	MQ	d__Bacteria;p__Planctomycetota;c__Planctomycetes;o__Pirellulales;f__Pirellulaceae;g__;s__	k__Bacteria	(UID2565)	2921	143	87	73.68	8.05	0	N/A	N/A	N/A	N/A	N/A	N/A	N/A	N/A	N/A	N/A	d__Bacteria;p__Planctomycetota;c__Planctomycetes;o__Pirellulales;f__Pirellulaceae;g__;s__	taxonomic classification fully defined by topology	N/A	N/A	57.68
Spring 19_C5_2000m	Bin.45	MQ	d__Bacteria;p__Planctomycetota;c__Planctomycetes;o__Pirellulales;f__Pirellulaceae;g__;s__	k__Bacteria	(UID2565)	2921	143	87	58.17	0	0	N/A	N/A	N/A	N/A	N/A	N/A	N/A	N/A	N/A	N/A	d__Bacteria;p__Planctomycetota;c__Planctomycetes;o__Pirellulales;f__Pirellulaceae;g__;s__	taxonomic classification fully defined by topology	N/A	N/A	55.67
Spring 19_C5_2000m	Bin.30	MQ	d__Bacteria;p__Planctomycetota;c__Planctomycetes;o__Pirellulales;f__Pirellulaceae;g__SAT2750;s__	k__Bacteria	(UID2565)	2921	143	87	69.02	3.55	25	N/A	N/A	N/A	N/A	N/A	GCA_002708345.1	95	d__Bacteria;p__Planctomycetota;c__Planctomycetes;o__Pirellulales;f__Pirellulaceae;g__SAT2750;s__SAT2750 sp002708345	79.91	0.46	d__Bacteria;p__Planctomycetota;c__Planctomycetes;o__Pirellulales;f__Pirellulaceae;g__;s__	taxonomic classification defined by topology and ANI	N/A	N/A	59.46
Autumn 18_C5_1250m	Bin.92	LQ	d__Bacteria;p__Planctomycetota;c__Planctomycetes;o__Pirellulales;f__UBA1268;g__UBA1268;s__	k__Bacteria	(UID203)	5449	103	57	33.51	0	0	N/A	N/A	N/A	N/A	N/A	GCA_002862165.1	95	d__Bacteria;p__Planctomycetota;c__Planctomycetes;o__Pirellulales;f__UBA1268;g__UBA1268;s__UBA1268 sp002862165	94.48	0.7	d__Bacteria;p__Planctomycetota;c__Planctomycetes;o__Pirellulales;f__UBA1268;g__UBA1268;s__	taxonomic classification defined by topology and ANI	N/A	GCA_002862175.1, s__UBA1268 sp002862175, 95.0, 79.12, 0.31; GCA_002712395.1, s__UBA1268 sp002712395, 95.0, 78.47, 0.29; GCA_002171115.1, s__UBA1268 sp002171115, 95.0, 78.41, 0.33; GCA_003509235.1, s__UBA1268 sp003509235, 95.0, 78.34, 0.32; GCA_002694955.1, s__UBA1268 sp002694955, 95.0, 77.26, 0.21	30.38
Spring 19_C3-4_700m	Bin.30	LQ	d__Bacteria;p__Planctomycetota;c__Planctomycetes;o__Pirellulales;f__UBA1268;g__UBA1268;s__	k__Bacteria	(UID203)	5449	103	57	14.04	0	0	N/A	N/A	N/A	N/A	N/A	GCA_002862165.1	95	d__Bacteria;p__Planctomycetota;c__Planctomycetes;o__Pirellulales;f__UBA1268;g__UBA1268;s__UBA1268 sp002862165	94.96	0.73	d__Bacteria;p__Planctomycetota;c__Planctomycetes;o__Pirellulales;f__UBA1268;g__UBA1268;s__	taxonomic classification defined by topology and ANI	N/A	GCA_003509235.1, s__UBA1268 sp003509235, 95.0, 78.46, 0.29; GCA_002862175.1, s__UBA1268 sp002862175, 95.0, 77.96, 0.36; GCA_002171115.1, s__UBA1268 sp002171115, 95.0, 77.83, 0.31; GCA_002712395.1, s__UBA1268 sp002712395, 95.0, 77.53, 0.35; GCA_002694955.1, s__UBA1268 sp002694955, 95.0, 76.53, 0.13	14.42
Autumn 18_C6_700m	Bin.39	LQ	d__Bacteria;p__Planctomycetota;c__Planctomycetes;o__Pirellulales;f__UBA1268;g__UBA1268;s__	k__Bacteria	(UID203)	5449	103	57	47.69	0	0	N/A	N/A	N/A	N/A	N/A	GCA_003509235.1	95	d__Bacteria;p__Planctomycetota;c__Planctomycetes;o__Pirellulales;f__UBA1268;g__UBA1268;s__UBA1268 sp003509235	91.64	0.7	d__Bacteria;p__Planctomycetota;c__Planctomycetes;o__Pirellulales;f__UBA1268;g__UBA1268;s__	taxonomic classification defined by topology and ANI	N/A	GCA_002171115.1, s__UBA1268 sp002171115, 95.0, 86.52, 0.6; GCA_002712395.1, s__UBA1268 sp002712395, 95.0, 85.93, 0.58; GCA_002862175.1, s__UBA1268 sp002862175, 95.0, 85.81, 0.54; GCA_002694955.1, s__UBA1268 sp002694955, 95.0, 82.35, 0.42; GCA_002862165.1, s__UBA1268 sp002862165, 95.0, 78.85, 0.33	28.97
Autumn 18_C6_2500m	Bin.44	MQ	d__Bacteria;p__Planctomycetota;c__Planctomycetes;o__Pirellulales;f__UBA1268;g__UBA1268;s__	k__Bacteria	(UID203)	5449	103	57	60.13	0	0	N/A	N/A	N/A	N/A	N/A	GCA_003509235.1	95	d__Bacteria;p__Planctomycetota;c__Planctomycetes;o__Pirellulales;f__UBA1268;g__UBA1268;s__UBA1268 sp003509235	91.51	0.67	d__Bacteria;p__Planctomycetota;c__Planctomycetes;o__Pirellulales;f__UBA1268;g__UBA1268;s__	taxonomic classification defined by topology and ANI	N/A	GCA_002171115.1, s__UBA1268 sp002171115, 95.0, 86.97, 0.56; GCA_002862175.1, s__UBA1268 sp002862175, 95.0, 86.36, 0.59; GCA_002712395.1, s__UBA1268 sp002712395, 95.0, 86.26, 0.56; GCA_002694955.1, s__UBA1268 sp002694955, 95.0, 82.38, 0.47; GCA_002862165.1, s__UBA1268 sp002862165, 95.0, 78.42, 0.3	45.95
Autumn 18_C6_2500m	Bin.59	MQ	d__Bacteria;p__Planctomycetota;c__Planctomycetes;o__Pirellulales;f__UBA1268;g__UBA1268;s__	k__Bacteria	(UID2565)	2921	142	87	71.54	2.3	50	N/A	N/A	N/A	N/A	N/A	GCA_002862165.1	95	d__Bacteria;p__Planctomycetota;c__Planctomycetes;o__Pirellulales;f__UBA1268;g__UBA1268;s__UBA1268 sp002862165	94.7	0.64	d__Bacteria;p__Planctomycetota;c__Planctomycetes;o__Pirellulales;f__UBA1268;g__UBA1268;s__	taxonomic classification defined by topology and ANI	N/A	GCA_002171115.1, s__UBA1268 sp002171115, 95.0, 79.24, 0.33; GCA_002862175.1, s__UBA1268 sp002862175, 95.0, 79.1, 0.29; GCA_002712395.1, s__UBA1268 sp002712395, 95.0, 78.62, 0.29; GCA_003509235.1, s__UBA1268 sp003509235, 95.0, 78.19, 0.3; GCA_002694955.1, s__UBA1268 sp002694955, 95.0, 77.65, 0.22	62.1
Spring 19_C3-4_700m	Bin.50	MQ	d__Bacteria;p__Planctomycetota;c__Planctomycetes;o__Pirellulales;f__UBA1268;g__UBA1268;s__	k__Bacteria	(UID2565)	2921	142	87	70.14	1.15	0	N/A	N/A	N/A	N/A	N/A	GCA_003509235.1	95	d__Bacteria;p__Planctomycetota;c__Planctomycetes;o__Pirellulales;f__UBA1268;g__UBA1268;s__UBA1268 sp003509235	91.65	0.62	d__Bacteria;p__Planctomycetota;c__Planctomycetes;o__Pirellulales;f__UBA1268;g__UBA1268;s__	taxonomic classification defined by topology and ANI	N/A	GCA_002171115.1, s__UBA1268 sp002171115, 95.0, 87.0, 0.59; GCA_002712395.1, s__UBA1268 sp002712395, 95.0, 86.43, 0.6; GCA_002862175.1, s__UBA1268 sp002862175, 95.0, 86.35, 0.65; GCA_002694955.1, s__UBA1268 sp002694955, 95.0, 82.18, 0.56; GCA_002862165.1, s__UBA1268 sp002862165, 95.0, 78.56, 0.33	54.76
Spring 19_C3-4_700m	Bin.72	LQ	d__Bacteria;p__Planctomycetota;c__Planctomycetes;o__Pirellulales;f__UBA1268;g__UBA1268;s__	k__Bacteria	(UID2565)	2921	142	87	15.56	0	0	N/A	N/A	N/A	N/A	N/A	GCA_002862165.1	95	d__Bacteria;p__Planctomycetota;c__Planctomycetes;o__Pirellulales;f__UBA1268;g__UBA1268;s__UBA1268 sp002862165	93.84	0.63	d__Bacteria;p__Planctomycetota;c__Planctomycetes;o__Pirellulales;f__UBA1268;g__UBA1268;s__	taxonomic classification defined by topology and ANI	N/A	GCA_002171115.1, s__UBA1268 sp002171115, 95.0, 80.27, 0.41; GCA_002712395.1, s__UBA1268 sp002712395, 95.0, 80.09, 0.41; GCA_002862175.1, s__UBA1268 sp002862175, 95.0, 79.54, 0.32; GCA_003509235.1, s__UBA1268 sp003509235, 95.0, 77.87, 0.39; GCA_002694955.1, s__UBA1268 sp002694955, 95.0, 77.85, 0.24	10.3
Autumn 18_C4_2m	Bin.117	MQ	d__Bacteria;p__Planctomycetota;c__Planctomycetes;o__Pirellulales;f__UBA1268;g__UBA1268;s__UBA1268 sp002712395	k__Bacteria	(UID2565)	2921	142	87	65.16	1.15	0	GCA_002712395.1	95	d__Bacteria;p__Planctomycetota;c__Planctomycetes;o__Pirellulales;f__UBA1268;g__UBA1268;s__UBA1268 sp002712395	97.72	0.67	N/A	N/A	N/A	N/A	N/A	d__Bacteria;p__Planctomycetota;c__Planctomycetes;o__Pirellulales;f__UBA1268;g__UBA1268;s__	ANI	topological placement and ANI have incongruent species assignments	GCA_002712395.1, s__UBA1268 sp002712395, 95.0, 97.72, 0.67; GCA_002171115.1, s__UBA1268 sp002171115, 95.0, 97.42, 0.64; GCA_002862175.1, s__UBA1268 sp002862175, 95.0, 96.39, 0.59; GCA_003509235.1, s__UBA1268 sp003509235, 95.0, 85.43, 0.67; GCA_002694955.1, s__UBA1268 sp002694955, 95.0, 81.88, 0.39; GCA_002862165.1, s__UBA1268 sp002862165, 95.0, 79.25, 0.36	65.99
Autumn 18_C6_2500m	Bin.103	LQ	d__Bacteria;p__Planctomycetota;c__Planctomycetes;o__Planctomycetales;f__Planctomycetaceae;g__UBA8437;s__	k__Bacteria	(UID2565)	2921	146	90	36.91	3.33	33.33	N/A	N/A	N/A	N/A	N/A	GCA_002724415.1	95	d__Bacteria;p__Planctomycetota;c__Planctomycetes;o__Planctomycetales;f__Planctomycetaceae;g__UBA8437;s__UBA8437 sp002724415	79.1	0.45	d__Bacteria;p__Planctomycetota;c__Planctomycetes;o__Planctomycetales;f__Planctomycetaceae;g__UBA8437;s__	taxonomic classification defined by topology and ANI	N/A	GCA_003445035.1, s__UBA8437 sp003445035, 95.0, 79.21, 0.44; GCA_002724315.1, s__UBA8437 sp002724315, 95.0, 78.86, 0.4	31.23
Autumn 18_C5_1250m	Bin.61	LQ	d__Bacteria;p__Planctomycetota;c__Planctomycetes;o__Planctomycetales;f__Planctomycetaceae;g__UBA8437;s__	k__Bacteria	(UID2565)	2921	146	90	23.24	0	0	N/A	N/A	N/A	N/A	N/A	GCA_002724415.1	95	d__Bacteria;p__Planctomycetota;c__Planctomycetes;o__Planctomycetales;f__Planctomycetaceae;g__UBA8437;s__UBA8437 sp002724415	79.07	0.61	d__Bacteria;p__Planctomycetota;c__Planctomycetes;o__Planctomycetales;f__Planctomycetaceae;g__UBA8437;s__	taxonomic classification defined by topology and ANI	N/A	GCA_003445035.1, s__UBA8437 sp003445035, 95.0, 79.33, 0.63; GCA_002724315.1, s__UBA8437 sp002724315, 95.0, 79.06, 0.63	25.12
Spring 19_C5_2000m	Bin.78	LQ	d__Bacteria;p__Planctomycetota;c__Planctomycetes;o__Planctomycetales;f__Planctomycetaceae;g__UBA8437;s__	k__Bacteria	(UID2565)	2921	146	90	34.47	0	0	N/A	N/A	N/A	N/A	N/A	GCA_002724415.1	95	d__Bacteria;p__Planctomycetota;c__Planctomycetes;o__Planctomycetales;f__Planctomycetaceae;g__UBA8437;s__UBA8437 sp002724415	79.19	0.62	d__Bacteria;p__Planctomycetota;c__Planctomycetes;o__Planctomycetales;f__Planctomycetaceae;g__UBA8437;s__	taxonomic classification defined by topology and ANI	N/A	GCA_003445035.1, s__UBA8437 sp003445035, 95.0, 79.09, 0.61; GCA_002724315.1, s__UBA8437 sp002724315, 95.0, 78.98, 0.61	41.69
Spring 19_C5_2000m	Bin.43	LQ	d__Bacteria;p__Planctomycetota;c__UBA1135;o__UBA1135;f__;g__;s__	root	(UID1)	5656	56	24	12.5	0	0	N/A	N/A	N/A	N/A	N/A	N/A	N/A	N/A	N/A	N/A	d__Bacteria;p__Planctomycetota;c__UBA1135;o__UBA1135;f__;g__;s__	taxonomic novelty determined using RED	N/A	N/A	14.01
Spring 19_C5_2000m	Bin.46	MQ	d__Bacteria;p__Planctomycetota;c__UBA1135;o__UBA1135;f__GCA-002686595;g__;s__	k__Bacteria	(UID2565)	2921	143	88	50	0	0	N/A	N/A	N/A	N/A	N/A	GCA_002686265.1	95	d__Bacteria;p__Planctomycetota;c__UBA1135;o__UBA1135;f__GCA-002686595;g__GCA-2686265;s__GCA-2686265 sp002686265	76.61	0.14	d__Bacteria;p__Planctomycetota;c__UBA1135;o__UBA1135;f__GCA-002686595;g__;s__	taxonomic classification defined by topology and ANI	N/A	N/A	34.15
Spring 19_C5_2000m	Bin.51	LQ	d__Bacteria;p__Planctomycetota;c__UBA1135;o__UBA1135;f__GCA-002686595;g__GCA-2686945;s__	k__Bacteria	(UID203)	5449	103	57	26.32	0	0	N/A	N/A	N/A	N/A	N/A	GCA_002686945.1	95	d__Bacteria;p__Planctomycetota;c__UBA1135;o__UBA1135;f__GCA-002686595;g__GCA-2686945;s__GCA-2686945 sp002686945	79.19	0.29	d__Bacteria;p__Planctomycetota;c__UBA1135;o__UBA1135;f__GCA-002686595;g__;s__	taxonomic classification defined by topology and ANI	N/A	N/A	26.37
Spring 19_C5_2000m	Bin.9	LQ	d__Bacteria;p__Planctomycetota;c__UBA1135;o__UBA2386;f__UBA2386;g__;s__	k__Bacteria	(UID2565)	2921	143	88	30.45	0	0	N/A	N/A	N/A	N/A	N/A	GCA_003235605.1	95	d__Bacteria;p__Planctomycetota;c__UBA1135;o__UBA2386;f__UBA2386;g__SZUA-250;s__SZUA-250 sp003235605	76.53	0.06	d__Bacteria;p__Planctomycetota;c__UBA1135;o__UBA2386;f__UBA2386;g__;s__	taxonomic classification defined by topology and ANI	N/A	N/A	24.98
Spring 19_C5_2000m	Bin.41	HQ	d__Bacteria;p__Planctomycetota;c__UBA1135;o__UBA2386;f__UBA2386;g__GCA-2684655;s__	k__Bacteria	(UID2565)	2921	143	88	93.34	0	0	N/A	N/A	N/A	N/A	N/A	GCA_002684655.1	95	d__Bacteria;p__Planctomycetota;c__UBA1135;o__UBA2386;f__UBA2386;g__GCA-2684655;s__GCA-2684655 sp002684655	77.63	0.26	d__Bacteria;p__Planctomycetota;c__UBA1135;o__UBA2386;f__UBA2386;g__;s__	taxonomic classification defined by topology and ANI	N/A	N/A	80.46
Spring 19_C5_2000m	Bin.54	HQ	d__Bacteria;p__Planctomycetota;c__UBA8108;o__UBA1146;f__UBA1146;g__QNYK01;s__QNYK01 sp003973385	k__Bacteria	(UID2565)	2921	152	93	92.05	1.08	0	GCA_003973385.1	95	d__Bacteria;p__Planctomycetota;c__UBA8108;o__UBA1146;f__UBA1146;g__QNYK01;s__QNYK01 sp003973385	97.07	0.91	GCA_003973385.1	95	d__Bacteria;p__Planctomycetota;c__UBA8108;o__UBA1146;f__UBA1146;g__QNYK01;s__QNYK01 sp003973385	97.07	0.91	d__Bacteria;p__Planctomycetota;c__UBA8108;o__UBA1146;f__UBA1146;g__;s__	taxonomic classification defined by topology and ANI	topological placement and ANI have congruent species assignments	N/A	85.2
Spring 19_C5_2000m	Bin.4	LQ	d__Bacteria;p__Planctomycetota;c__UBA8108;o__UBA8108;f__UBA8108;g__;s__	k__Bacteria	(UID203)	5449	103	57	38.6	0	0	N/A	N/A	N/A	N/A	N/A	N/A	N/A	N/A	N/A	N/A	d__Bacteria;p__Planctomycetota;c__UBA8108;o__UBA8108;f__;g__;s__	taxonomic novelty determined using RED	N/A	N/A	31.77
Spring 19_C5_2000m	Bin.29	HQ	d__Bacteria;p__Planctomycetota;c__UBA8108;o__UBA8108;f__UBA8108;g__UBA8108;s__UBA8108 sp002708465	k__Bacteria	(UID2565)	2921	152	93	96.17	2.69	0	GCA_002708465.1	95	d__Bacteria;p__Planctomycetota;c__UBA8108;o__UBA8108;f__UBA8108;g__UBA8108;s__UBA8108 sp002708465	97.14	0.88	GCA_002708465.1	95	d__Bacteria;p__Planctomycetota;c__UBA8108;o__UBA8108;f__UBA8108;g__UBA8108;s__UBA8108 sp002708465	97.14	0.88	d__Bacteria;p__Planctomycetota;c__UBA8108;o__UBA8108;f__UBA8108;g__UBA8108;s__	taxonomic classification defined by topology and ANI	topological placement and ANI have congruent species assignments	GCA_003509045.1, s__UBA8108 sp003509045, 95.0, 95.99, 0.83; GCA_002320775.1, s__UBA8108 sp002320775, 95.0, 91.43, 0.86; GCA_002695115.1, s__UBA8108 sp002695115, 95.0, 81.17, 0.6	86.77
Spring 19_C3-4_700m	Bin.76	LQ	d__Bacteria;p__Planctomycetota;c__UBA8108;o__UBA8108;f__UBA8108;g__UBA8108;s__UBA8108 sp002708465	k__Bacteria	(UID2565)	2921	152	93	49.36	1.08	0	GCA_002708465.1	95	d__Bacteria;p__Planctomycetota;c__UBA8108;o__UBA8108;f__UBA8108;g__UBA8108;s__UBA8108 sp002708465	97.02	0.68	GCA_002708465.1	95	d__Bacteria;p__Planctomycetota;c__UBA8108;o__UBA8108;f__UBA8108;g__UBA8108;s__UBA8108 sp002708465	97.02	0.68	d__Bacteria;p__Planctomycetota;c__UBA8108;o__UBA8108;f__UBA8108;g__UBA8108;s__	taxonomic classification defined by topology and ANI	topological placement and ANI have congruent species assignments	GCA_003509045.1, s__UBA8108 sp003509045, 95.0, 95.7, 0.74; GCA_002320775.1, s__UBA8108 sp002320775, 95.0, 92.27, 0.93; GCA_002695115.1, s__UBA8108 sp002695115, 95.0, 80.92, 0.59	47.36
Autumn 18_C6_700m	Bin.16	LQ	d__Bacteria;p__Planctomycetota;c__UBA8108;o__UBA8108;f__UBA8108;g__UBA8108;s__UBA8108 sp002708465	k__Bacteria	(UID2565)	2921	152	93	35.73	0.54	0	GCA_002708465.1	95	d__Bacteria;p__Planctomycetota;c__UBA8108;o__UBA8108;f__UBA8108;g__UBA8108;s__UBA8108 sp002708465	96.32	0.66	GCA_002708465.1	95	d__Bacteria;p__Planctomycetota;c__UBA8108;o__UBA8108;f__UBA8108;g__UBA8108;s__UBA8108 sp002708465	96.32	0.66	d__Bacteria;p__Planctomycetota;c__UBA8108;o__UBA8108;f__UBA8108;g__UBA8108;s__	taxonomic classification defined by topology and ANI	topological placement and ANI have congruent species assignments	GCA_003509045.1, s__UBA8108 sp003509045, 95.0, 95.54, 0.75; GCA_002320775.1, s__UBA8108 sp002320775, 95.0, 92.07, 0.92; GCA_002695115.1, s__UBA8108 sp002695115, 95.0, 80.97, 0.55	24.01
Spring 19_C5_2000m	Bin.67	HQ	d__Bacteria;p__Poribacteria;c__WGA-4E;o__WGA-4E;f__UBA9662;g__UBA9662;s__	k__Bacteria	(UID2495)	2993	147	91	97.74	2.75	0	N/A	N/A	N/A	N/A	N/A	N/A	N/A	N/A	N/A	N/A	d__Bacteria;p__Poribacteria;c__WGA-4E;o__WGA-4E;f__UBA9662;g__;s__	taxonomic novelty determined using RED	N/A	N/A	90.08
Autumn 18_C5_1250m	Bin.43	LQ	d__Bacteria;p__Poribacteria;c__WGA-4E;o__WGA-4E;f__UBA9662;g__UBA9662;s__	k__Bacteria	(UID2495)	2993	147	91	43.29	0	0	N/A	N/A	N/A	N/A	N/A	N/A	N/A	N/A	N/A	N/A	d__Bacteria;p__Poribacteria;c__WGA-4E;o__WGA-4E;f__UBA9662;g__;s__	taxonomic novelty determined using RED	N/A	N/A	37.42
Autumn 18_C6_700m	Bin.60	MQ	d__Bacteria;p__Poribacteria;c__WGA-4E;o__WGA-4E;f__UBA9662;g__UBA9662;s__UBA9662 sp002697225	k__Bacteria	(UID2495)	2993	147	91	85.9	7.79	37.5	GCA_002697225.1	95	d__Bacteria;p__Poribacteria;c__WGA-4E;o__WGA-4E;f__UBA9662;g__UBA9662;s__UBA9662 sp002697225	97.51	0.68	GCA_002697225.1	95	d__Bacteria;p__Poribacteria;c__WGA-4E;o__WGA-4E;f__UBA9662;g__UBA9662;s__UBA9662 sp002697225	97.51	0.68	d__Bacteria;p__Poribacteria;c__WGA-4E;o__WGA-4E;f__UBA9662;g__UBA9662;s__	taxonomic classification defined by topology and ANI	topological placement and ANI have congruent species assignments	GCA_002690165.1, s__UBA9662 sp002690165, 95.0, 95.35, 0.62; GCA_002709695.1, s__UBA9662 sp002709695, 95.0, 84.59, 0.73	81.9
Autumn 18_C5_1250m	Bin.104	LQ	d__Bacteria;p__Proteobacteria;c__Alphaproteobacteria;o__GCA-002720895;f__GCA-002720895;g__;s__	k__Bacteria	(UID203)	5449	99	53	14.24	0	0	N/A	N/A	N/A	N/A	N/A	N/A	N/A	N/A	N/A	N/A	d__Bacteria;p__Proteobacteria;c__Alphaproteobacteria;o__;f__;g__;s__	taxonomic novelty determined using RED	N/A	N/A	17.68
Autumn 18_C5_1250m	Bin.107	LQ	d__Bacteria;p__Proteobacteria;c__Alphaproteobacteria;o__GCA-002720895;f__GCA-002720895;g__PTKQ01;s__	k__Bacteria	(UID2495)	2993	147	91	49.5	5.49	0	N/A	N/A	N/A	N/A	N/A	GCA_002937815.1	95	d__Bacteria;p__Proteobacteria;c__Alphaproteobacteria;o__GCA-002720895;f__GCA-002720895;g__PTKQ01;s__PTKQ01 sp002937815	82.18	0.45	d__Bacteria;p__Proteobacteria;c__Alphaproteobacteria;o__GCA-002720895;f__GCA-002720895;g__;s__	taxonomic classification defined by topology and ANI	N/A	N/A	31.85
Autumn 18_C5_1250m	Bin.19	LQ	d__Bacteria;p__Proteobacteria;c__Alphaproteobacteria;o__GCA-002720895;f__GCA-002720895;g__PTKQ01;s__	k__Bacteria	(UID2495)	2993	147	91	48.1	1.65	0	N/A	N/A	N/A	N/A	N/A	GCA_002937815.1	95	d__Bacteria;p__Proteobacteria;c__Alphaproteobacteria;o__GCA-002720895;f__GCA-002720895;g__PTKQ01;s__PTKQ01 sp002937815	98	0.51	d__Bacteria;p__Proteobacteria;c__Alphaproteobacteria;o__GCA-002720895;f__GCA-002720895;g__;s__	taxonomic classification defined by topology and ANI	N/A	N/A	36.69
Autumn 18_C6_2500m	Bin.63	MQ	d__Bacteria;p__Proteobacteria;c__Alphaproteobacteria;o__GCA-002720895;f__GCA-002720895;g__PTKQ01;s__PTKQ01 sp002937815	k__Bacteria	(UID2495)	2993	147	91	71.6	3.73	20	GCA_002937815.1	95	d__Bacteria;p__Proteobacteria;c__Alphaproteobacteria;o__GCA-002720895;f__GCA-002720895;g__PTKQ01;s__PTKQ01 sp002937815	98.78	0.8	GCA_002937815.1	95	d__Bacteria;p__Proteobacteria;c__Alphaproteobacteria;o__GCA-002720895;f__GCA-002720895;g__PTKQ01;s__PTKQ01 sp002937815	98.78	0.8	d__Bacteria;p__Proteobacteria;c__Alphaproteobacteria;o__GCA-002720895;f__GCA-002720895;g__;s__	taxonomic classification defined by topology and ANI	topological placement and ANI have congruent species assignments	N/A	60.62
Autumn 18_C6_700m	Bin.115	MQ	d__Bacteria;p__Proteobacteria;c__Alphaproteobacteria;o__GCA-2731375;f__GCA-2731375;g__GCA-2731375;s__	c__Alphaproteobacteria	(UID3305)	564	349	230	63.52	6.38	4.76	N/A	N/A	N/A	N/A	N/A	GCA_002731375.1	95	d__Bacteria;p__Proteobacteria;c__Alphaproteobacteria;o__GCA-2731375;f__GCA-2731375;g__GCA-2731375;s__GCA-2731375 sp002731375	78.32	0.41	d__Bacteria;p__Proteobacteria;c__Alphaproteobacteria;o__;f__;g__;s__	taxonomic classification defined by topology and ANI	N/A	N/A	52.76
Spring 19_C3-4_700m	Bin.84	MQ	d__Bacteria;p__Proteobacteria;c__Alphaproteobacteria;o__GCA-2731375;f__GCA-2731375;g__GCA-2731375;s__	c__Alphaproteobacteria	(UID3305)	564	349	230	53.99	0.43	0	N/A	N/A	N/A	N/A	N/A	GCA_002731375.1	95	d__Bacteria;p__Proteobacteria;c__Alphaproteobacteria;o__GCA-2731375;f__GCA-2731375;g__GCA-2731375;s__GCA-2731375 sp002731375	78.2	0.44	d__Bacteria;p__Proteobacteria;c__Alphaproteobacteria;o__;f__;g__;s__	taxonomic classification defined by topology and ANI	N/A	N/A	55.91
Autumn 18_C6_700m	Bin.30	MQ	d__Bacteria;p__Proteobacteria;c__Alphaproteobacteria;o__HIMB59;f__GCA-002718135;g__MarineAlpha5-Bin3;s__	k__Bacteria	(UID2495)	2993	139	83	67.12	3.83	50	N/A	N/A	N/A	N/A	N/A	GCA_002938255.1	95	d__Bacteria;p__Proteobacteria;c__Alphaproteobacteria;o__HIMB59;f__GCA-002718135;g__MarineAlpha5-Bin3;s__MarineAlpha5-Bin3 sp002938255	97.79	0.51	d__Bacteria;p__Proteobacteria;c__Alphaproteobacteria;o__HIMB59;f__GCA-002718135;g__;s__	taxonomic classification defined by topology and ANI	N/A	N/A	59.84
Spring 19_C3-4_700m	Bin.52	LQ	d__Bacteria;p__Proteobacteria;c__Alphaproteobacteria;o__HIMB59;f__GCA-002718135;g__MarineAlpha5-Bin3;s__	k__Bacteria	(UID2495)	2993	139	83	36.39	0.22	50	N/A	N/A	N/A	N/A	N/A	GCA_002938255.1	95	d__Bacteria;p__Proteobacteria;c__Alphaproteobacteria;o__HIMB59;f__GCA-002718135;g__MarineAlpha5-Bin3;s__MarineAlpha5-Bin3 sp002938255	97.38	0.61	d__Bacteria;p__Proteobacteria;c__Alphaproteobacteria;o__HIMB59;f__GCA-002718135;g__;s__	taxonomic classification defined by topology and ANI	N/A	N/A	40.93
Autumn 18_C6_2500m	Bin.27	MQ	d__Bacteria;p__Proteobacteria;c__Alphaproteobacteria;o__HIMB59;f__GCA-002718135;g__MarineAlpha5-Bin3;s__MarineAlpha5-Bin3 sp002938255	k__Bacteria	(UID2495)	2993	139	83	86.14	2.41	0	GCA_002938255.1	95	d__Bacteria;p__Proteobacteria;c__Alphaproteobacteria;o__HIMB59;f__GCA-002718135;g__MarineAlpha5-Bin3;s__MarineAlpha5-Bin3 sp002938255	98.42	0.68	GCA_002938255.1	95	d__Bacteria;p__Proteobacteria;c__Alphaproteobacteria;o__HIMB59;f__GCA-002718135;g__MarineAlpha5-Bin3;s__MarineAlpha5-Bin3 sp002938255	98.42	0.68	d__Bacteria;p__Proteobacteria;c__Alphaproteobacteria;o__HIMB59;f__GCA-002718135;g__;s__	taxonomic classification defined by topology and ANI	topological placement and ANI have congruent species assignments	N/A	79.37
Spring 19_C5_2000m	Bin.66	MQ	d__Bacteria;p__Proteobacteria;c__Alphaproteobacteria;o__HIMB59;f__GCA-002718135;g__MarineAlpha5-Bin3;s__MarineAlpha5-Bin3 sp002938255	k__Bacteria	(UID2495)	2993	139	83	71.69	0.11	100	GCA_002938255.1	95	d__Bacteria;p__Proteobacteria;c__Alphaproteobacteria;o__HIMB59;f__GCA-002718135;g__MarineAlpha5-Bin3;s__MarineAlpha5-Bin3 sp002938255	98.06	0.68	GCA_002938255.1	95	d__Bacteria;p__Proteobacteria;c__Alphaproteobacteria;o__HIMB59;f__GCA-002718135;g__MarineAlpha5-Bin3;s__MarineAlpha5-Bin3 sp002938255	98.06	0.68	d__Bacteria;p__Proteobacteria;c__Alphaproteobacteria;o__HIMB59;f__GCA-002718135;g__;s__	taxonomic classification defined by topology and ANI	topological placement and ANI have congruent species assignments	N/A	71.98
Autumn 18_C4_60m	Bin.9	LQ	d__Bacteria;p__Proteobacteria;c__Alphaproteobacteria;o__Parvibaculales;f__RS24;g__Micropelagos;s__	k__Bacteria	(UID203)	5449	104	58	16.38	0	0	N/A	N/A	N/A	N/A	N/A	N/A	N/A	N/A	N/A	N/A	d__Bacteria;p__Proteobacteria;c__Alphaproteobacteria;o__Parvibaculales;f__RS24;g__Micropelagos;s__	taxonomic classification defined by topology and ANI	N/A	GCA_003535555.1, s__Micropelagos sp003535555, 95.0, 98.25, 0.61; GCA_002700915.1, s__Micropelagos sp002700915, 95.0, 98.02, 0.62; GCA_002683515.1, s__Micropelagos sp002683515, 95.0, 94.52, 0.47; GCA_002450335.1, s__Micropelagos sp002450335, 95.0, 89.69, 0.8; GCF_000469155.1, s__Micropelagos thuwalensis, 95.0, 83.85, 0.86; GCF_000293845.2, s__Micropelagos sp000293845, 95.0, 81.7, 0.78	20.36
Autumn 18_C4_2m	Bin.24	LQ	d__Bacteria;p__Proteobacteria;c__Alphaproteobacteria;o__Parvibaculales;f__RS24;g__Micropelagos;s__Micropelagos sp002700915	k__Bacteria	(UID203)	5449	104	58	17.24	0	0	GCA_002700915.1	95	d__Bacteria;p__Proteobacteria;c__Alphaproteobacteria;o__Parvibaculales;f__RS24;g__Micropelagos;s__Micropelagos sp002700915	98.12	0.67	N/A	N/A	N/A	N/A	N/A	d__Bacteria;p__Proteobacteria;c__Alphaproteobacteria;o__Parvibaculales;f__RS24;g__Micropelagos;s__	ANI	topological placement and ANI have incongruent species assignments	GCA_002700915.1, s__Micropelagos sp002700915, 95.0, 98.12, 0.67; GCA_003535555.1, s__Micropelagos sp003535555, 95.0, 97.27, 0.77; GCA_002683515.1, s__Micropelagos sp002683515, 95.0, 95.4, 0.56; GCA_002450335.1, s__Micropelagos sp002450335, 95.0, 90.95, 0.84; GCF_000469155.1, s__Micropelagos thuwalensis, 95.0, 84.2, 0.96; GCF_000293845.2, s__Micropelagos sp000293845, 95.0, 81.55, 0.87	13.93
Autumn 18_C4_2m	Bin.109	LQ	d__Bacteria;p__Proteobacteria;c__Alphaproteobacteria;o__Pelagibacterales;f__AG-422-B15;g__AG-422-B15;s__AG-422-B15 sp003282485	k__Bacteria	(UID203)	5449	99	53	19.9	0	0	GCA_003282485.1	95	d__Bacteria;p__Proteobacteria;c__Alphaproteobacteria;o__Pelagibacterales;f__AG-422-B15;g__AG-422-B15;s__AG-422-B15 sp003282485	96.8	0.8	GCA_003282485.1	95	d__Bacteria;p__Proteobacteria;c__Alphaproteobacteria;o__Pelagibacterales;f__AG-422-B15;g__AG-422-B15;s__AG-422-B15 sp003282485	96.8	0.8	d__Bacteria;p__Proteobacteria;c__Alphaproteobacteria;o__Pelagibacterales;f__AG-422-B15;g__AG-422-B15;s__	taxonomic classification defined by topology and ANI	topological placement and ANI have congruent species assignments	GCA_003211835.1, s__AG-422-B15 sp003211835, 95.0, 94.23, 0.8; GCA_003282175.1, s__AG-422-B15 sp003282175, 95.0, 93.66, 0.87; GCA_003213715.1, s__AG-422-B15 sp003213715, 95.0, 77.51, 0.25; GCA_003213515.1, s__AG-422-B15 sp003213515, 95.0, 77.33, 0.33	16.47
Autumn 18_C4_2m	Bin.116	LQ	d__Bacteria;p__Proteobacteria;c__Alphaproteobacteria;o__Pelagibacterales;f__Pelagibacteraceae;g__;s__	k__Bacteria	(UID203)	5449	99	53	15.09	0	0	N/A	N/A	N/A	N/A	N/A	N/A	N/A	N/A	N/A	N/A	d__Bacteria;p__Proteobacteria;c__Alphaproteobacteria;o__Pelagibacterales;f__Pelagibacteraceae;g__;s__	taxonomic novelty determined using RED	N/A	N/A	11.05
Autumn 18_C4_2m	Bin.80	LQ	d__Bacteria;p__Proteobacteria;c__Alphaproteobacteria;o__Pelagibacterales;f__Pelagibacteraceae;g__Pelagibacter_A;s__	k__Bacteria	(UID203)	5449	99	53	32.08	0	0	N/A	N/A	N/A	N/A	N/A	GCA_003282965.1	95	d__Bacteria;p__Proteobacteria;c__Alphaproteobacteria;o__Pelagibacterales;f__Pelagibacteraceae;g__Pelagibacter_A;s__Pelagibacter_A sp003282965	86.25	0.7	d__Bacteria;p__Proteobacteria;c__Alphaproteobacteria;o__Pelagibacterales;f__Pelagibacteraceae;g__Pelagibacter_A;s__	taxonomic classification defined by topology and ANI	N/A	GCA_003278125.1, s__Pelagibacter_A sp003278125, 95.0, 81.7, 0.67; GCA_002170125.1, s__Pelagibacter_A sp002170125, 95.0, 79.99, 0.46; GCA_002704145.1, s__Pelagibacter_A sp002704145, 95.0, 79.8, 0.45; GCA_002169935.2, s__Pelagibacter_A sp002169935, 95.0, 79.62, 0.39; GCA_003281795.1, s__Pelagibacter_A sp003281795, 95.0, 79.34, 0.48; GCA_002169755.1, s__Pelagibacter_A sp002169755, 95.0, 79.21, 0.3; …	18.47
Autumn 18_C4_60m	Bin.24	LQ	d__Bacteria;p__Proteobacteria;c__Alphaproteobacteria;o__Pelagibacterales;f__Pelagibacteraceae;g__Pelagibacter;s__	k__Bacteria	(UID203)	5449	99	53	32.08	9.43	0	N/A	N/A	N/A	N/A	N/A	N/A	N/A	N/A	N/A	N/A	d__Bacteria;p__Proteobacteria;c__Alphaproteobacteria;o__Pelagibacterales;f__Pelagibacteraceae;g__Pelagibacter;s__	ANI	N/A	GCA_003210015.1, s__Pelagibacter sp003210015, 95.0, 78.92, 0.26; GCA_003282975.1, s__Pelagibacter sp003282975, 95.0, 78.62, 0.19; GCA_003213695.1, s__Pelagibacter sp003213695, 95.0, 78.54, 0.21; GCF_001180165.1, s__Pelagibacter ubique_P, 95.0, 78.44, 0.08; GCA_002457485.1, s__Pelagibacter sp002457485, 95.0, 78.27, 0.22; GCA_001179885.1, s__Pelagibacter ubique_N, 95.0, 78.27, 0.19; GCA_003282985.1…	20.08
Autumn 18_C5_1250m	Bin.20	MQ	d__Bacteria;p__Proteobacteria;c__Alphaproteobacteria;o__Pelagibacterales;f__Pelagibacteraceae;g__Pelagibacter;s__	k__Bacteria	(UID2495)	2993	139	83	83.99	7.89	11.76	N/A	N/A	N/A	N/A	N/A	GCA_002732835.1	95	d__Bacteria;p__Proteobacteria;c__Alphaproteobacteria;o__Pelagibacterales;f__Pelagibacteraceae;g__Pelagibacter;s__Pelagibacter sp002732835	97.56	0.6	d__Bacteria;p__Proteobacteria;c__Alphaproteobacteria;o__Pelagibacterales;f__Pelagibacteraceae;g__Pelagibacter;s__	taxonomic classification defined by topology and ANI	N/A	GCA_003215185.1, s__Pelagibacter sp003215185, 95.0, 78.39, 0.42; GCA_003212415.1, s__Pelagibacter sp003212415, 95.0, 77.84, 0.35; GCA_003283905.1, s__Pelagibacter sp003283905, 95.0, 77.62, 0.28; GCA_002457485.1, s__Pelagibacter sp002457485, 95.0, 77.61, 0.26; GCA_001704065.1, s__Pelagibacter sp001704065, 95.0, 77.6, 0.34; GCA_003210025.1, s__Pelagibacter sp003210025, 95.0, 77.58, 0.32; GCA_003214…	64.56
Autumn 18_C4_2m	Bin.79	LQ	d__Bacteria;p__Proteobacteria;c__Alphaproteobacteria;o__Pelagibacterales;f__Pelagibacteraceae;g__Pelagibacter;s__	o__Rickettsiales	(UID3809)	83	324	211	47.86	1.42	100	N/A	N/A	N/A	N/A	N/A	N/A	N/A	N/A	N/A	N/A	d__Bacteria;p__Proteobacteria;c__Alphaproteobacteria;o__Pelagibacterales;f__Pelagibacteraceae;g__Pelagibacter;s__	taxonomic classification defined by topology and ANI	N/A	GCF_000472605.1, s__Pelagibacter ubique_L, 95.0, 83.21, 0.73; GCA_003279685.1, s__Pelagibacter sp003279685, 95.0, 83.14, 0.68; GCA_003283905.1, s__Pelagibacter sp003283905, 95.0, 83.01, 0.65; GCA_003279715.1, s__Pelagibacter sp003279715, 95.0, 82.84, 0.66; GCF_000472565.1, s__Pelagibacter ubique_C, 95.0, 82.78, 0.76; GCA_003282975.1, s__Pelagibacter sp003282975, 95.0, 81.39, 0.51; GCA_003282895.1…	35.67
Autumn 18_C4_2m	Bin.83	LQ	d__Bacteria;p__Proteobacteria;c__Alphaproteobacteria;o__Puniceispirillales;f__GCA-002684695;g__;s__	k__Bacteria	(UID203)	5449	104	58	22.41	0	0	N/A	N/A	N/A	N/A	N/A	GCA_002684695.1	95	d__Bacteria;p__Proteobacteria;c__Alphaproteobacteria;o__Puniceispirillales;f__GCA-002684695;g__GCA-002684695;s__GCA-002684695 sp002684695	76.58	0.15	d__Bacteria;p__Proteobacteria;c__Alphaproteobacteria;o__Puniceispirillales;f__;g__;s__	taxonomic classification defined by topology and ANI	N/A	N/A	17.18
Autumn 18_C4_60m	Bin.56	LQ	d__Bacteria;p__Proteobacteria;c__Alphaproteobacteria;o__Puniceispirillales;f__Puniceispirillaceae;g__UBA5951;s__	k__Bacteria	(UID203)	5449	104	58	12.07	1.72	0	N/A	N/A	N/A	N/A	N/A	N/A	N/A	N/A	N/A	N/A	d__Bacteria;p__Proteobacteria;c__Alphaproteobacteria;o__Puniceispirillales;f__Puniceispirillaceae;g__;s__	taxonomic novelty determined using RED	N/A	N/A	12.86
Autumn 18_C4_60m	Bin.14	LQ	d__Bacteria;p__Proteobacteria;c__Alphaproteobacteria;o__Puniceispirillales;f__Puniceispirillaceae;g__UBA8309;s__	c__Alphaproteobacteria	(UID3305)	564	347	229	47.11	0	0	N/A	N/A	N/A	N/A	N/A	GCA_004213025.1	95	d__Bacteria;p__Proteobacteria;c__Alphaproteobacteria;o__Puniceispirillales;f__Puniceispirillaceae;g__UBA8309;s__UBA8309 sp004213025	89.08	0.48	d__Bacteria;p__Proteobacteria;c__Alphaproteobacteria;o__Puniceispirillales;f__Puniceispirillaceae;g__UBA8309;s__	taxonomic classification defined by topology and ANI	N/A	GCA_001627655.1, s__UBA8309 sp001627655, 95.0, 79.8, 0.37; GCA_002695585.1, s__UBA8309 sp002695585, 95.0, 79.5, 0.38; GCA_002457745.1, s__UBA8309 sp002457745, 95.0, 79.32, 0.45; GCA_002686685.1, s__UBA8309 sp002686685, 95.0, 78.3, 0.28; GCA_002457765.1, s__UBA8309 sp002457765, 95.0, 78.26, 0.28; GCA_002689625.1, s__UBA8309 sp002689625, 95.0, 77.93, 0.29; GCA_002683535.1, s__UBA8309 sp002683535, 9…	44.11
Autumn 18_C4_60m	Bin.46	LQ	d__Bacteria;p__Proteobacteria;c__Alphaproteobacteria;o__Puniceispirillales;f__Puniceispirillaceae;g__UBA8309;s__UBA8309 sp002457765	k__Bacteria	(UID203)	5449	104	58	12.07	0	0	GCA_002457765.1	95	d__Bacteria;p__Proteobacteria;c__Alphaproteobacteria;o__Puniceispirillales;f__Puniceispirillaceae;g__UBA8309;s__UBA8309 sp002457765	97.62	0.69	GCA_002689625.1	95	d__Bacteria;p__Proteobacteria;c__Alphaproteobacteria;o__Puniceispirillales;f__Puniceispirillaceae;g__UBA8309;s__UBA8309 sp002689625	97.44	0.59	d__Bacteria;p__Proteobacteria;c__Alphaproteobacteria;o__Puniceispirillales;f__Puniceispirillaceae;g__UBA8309;s__	ANI	topological placement and ANI have incongruent species assignments	GCA_002683535.1, s__UBA8309 sp002683535, 95.0, 88.46, 0.59; GCA_002457745.1, s__UBA8309 sp002457745, 95.0, 77.93, 0.23; GCA_002686685.1, s__UBA8309 sp002686685, 95.0, 77.91, 0.52; GCA_001627655.1, s__UBA8309 sp001627655, 95.0, 77.82, 0.24; GCA_002695585.1, s__UBA8309 sp002695585, 95.0, 77.48, 0.23; GCA_002731315.1, s__UBA8309 sp002731315, 95.0, 77.44, 0.26; GCA_004213025.1, s__UBA8309 sp004213025…	21.39
Autumn 18_C4_2m	Bin.3	LQ	d__Bacteria;p__Proteobacteria;c__Alphaproteobacteria;o__Rhizobiales_B;f__TMED25;g__AG-430-B22;s__	k__Bacteria	(UID203)	5449	103	57	25.36	0	0	N/A	N/A	N/A	N/A	N/A	GCA_003212795.1	95	d__Bacteria;p__Proteobacteria;c__Alphaproteobacteria;o__Rhizobiales_B;f__TMED25;g__AG-430-B22;s__AG-430-B22 sp003212795	91.79	0.54	d__Bacteria;p__Proteobacteria;c__Alphaproteobacteria;o__Rhizobiales_B;f__TMED25;g__AG-430-B22;s__	taxonomic classification defined by topology and ANI	N/A	GCA_002726005.1, s__AG-430-B22 sp002726005, 95.0, 91.91, 0.49; GCA_003209955.1, s__AG-430-B22 sp003209955, 95.0, 90.36, 0.46; GCA_002728335.1, s__AG-430-B22 sp002728335, 95.0, 83.99, 0.4	24.84
Autumn 18_C6_2500m	Bin.125	MQ	d__Bacteria;p__Proteobacteria;c__Alphaproteobacteria;o__Rhizobiales_B;f__TMED25;g__GCA-002731945;s__GCA-002731945 sp002731945	c__Alphaproteobacteria	(UID3305)	564	349	230	78.06	0.43	100	GCA_002731945.1	95	d__Bacteria;p__Proteobacteria;c__Alphaproteobacteria;o__Rhizobiales_B;f__TMED25;g__GCA-002731945;s__GCA-002731945 sp002731945	95.46	0.79	GCA_002731945.1	95	d__Bacteria;p__Proteobacteria;c__Alphaproteobacteria;o__Rhizobiales_B;f__TMED25;g__GCA-002731945;s__GCA-002731945 sp002731945	95.46	0.79	d__Bacteria;p__Proteobacteria;c__Alphaproteobacteria;o__Rhizobiales_B;f__TMED25;g__;s__	taxonomic classification defined by topology and ANI	topological placement and ANI have congruent species assignments	N/A	80.93
Autumn 18_C6_700m	Bin.44	MQ	d__Bacteria;p__Proteobacteria;c__Alphaproteobacteria;o__Rhizobiales_B;f__TMED25;g__GCA-002731945;s__GCA-002731945 sp002731945	c__Alphaproteobacteria	(UID3305)	564	349	230	84.37	0.01	100	GCA_002731945.1	95	d__Bacteria;p__Proteobacteria;c__Alphaproteobacteria;o__Rhizobiales_B;f__TMED25;g__GCA-002731945;s__GCA-002731945 sp002731945	99.47	0.91	GCA_002731945.1	95	d__Bacteria;p__Proteobacteria;c__Alphaproteobacteria;o__Rhizobiales_B;f__TMED25;g__GCA-002731945;s__GCA-002731945 sp002731945	99.47	0.91	d__Bacteria;p__Proteobacteria;c__Alphaproteobacteria;o__Rhizobiales_B;f__TMED25;g__;s__	taxonomic classification defined by topology and ANI	topological placement and ANI have congruent species assignments	N/A	87.8
Autumn 18_C5_1250m	Bin.5	MQ	d__Bacteria;p__Proteobacteria;c__Alphaproteobacteria;o__Rhizobiales_B;f__TMED25;g__GCA-002731945;s__GCA-002731945 sp002731945	c__Alphaproteobacteria	(UID3305)	564	349	230	86.76	0	0	GCA_002731945.1	95	d__Bacteria;p__Proteobacteria;c__Alphaproteobacteria;o__Rhizobiales_B;f__TMED25;g__GCA-002731945;s__GCA-002731945 sp002731945	95.36	0.84	GCA_002731945.1	95	d__Bacteria;p__Proteobacteria;c__Alphaproteobacteria;o__Rhizobiales_B;f__TMED25;g__GCA-002731945;s__GCA-002731945 sp002731945	95.36	0.84	d__Bacteria;p__Proteobacteria;c__Alphaproteobacteria;o__Rhizobiales_B;f__TMED25;g__;s__	taxonomic classification defined by topology and ANI	topological placement and ANI have congruent species assignments	N/A	91.71
Spring 19_C3-4_700m	Bin.1	MQ	d__Bacteria;p__Proteobacteria;c__Alphaproteobacteria;o__Rhizobiales_B;f__TMED25;g__GCA-002731945;s__GCA-002731945 sp002731945	c__Alphaproteobacteria	(UID3305)	564	349	230	55.75	0	0	GCA_002731945.1	95	d__Bacteria;p__Proteobacteria;c__Alphaproteobacteria;o__Rhizobiales_B;f__TMED25;g__GCA-002731945;s__GCA-002731945 sp002731945	99.26	0.8	GCA_002731945.1	95	d__Bacteria;p__Proteobacteria;c__Alphaproteobacteria;o__Rhizobiales_B;f__TMED25;g__GCA-002731945;s__GCA-002731945 sp002731945	99.26	0.8	d__Bacteria;p__Proteobacteria;c__Alphaproteobacteria;o__Rhizobiales_B;f__TMED25;g__;s__	taxonomic classification defined by topology and ANI	topological placement and ANI have congruent species assignments	N/A	66.37
Autumn 18_C4_60m	Bin.36	LQ	d__Bacteria;p__Proteobacteria;c__Alphaproteobacteria;o__Rhizobiales_B;f__TMED25;g__MED-G09;s__	k__Bacteria	(UID203)	5449	103	57	21.05	0	0	N/A	N/A	N/A	N/A	N/A	N/A	N/A	N/A	N/A	N/A	d__Bacteria;p__Proteobacteria;c__Alphaproteobacteria;o__Rhizobiales_B;f__TMED25;g__MED-G09;s__	ANI	N/A	GCA_002170885.2, s__MED-G09 sp002170885, 95.0, 97.27, 0.24; GCA_002723035.1, s__MED-G09 sp002723035, 95.0, 81.47, 0.15; GCA_002683015.1, s__MED-G09 sp002683015, 95.0, 80.84, 0.2; GCA_003278145.1, s__MED-G09 sp003278145, 95.0, 80.73, 0.27; GCA_003279705.1, s__MED-G09 sp003279705, 95.0, 80.57, 0.24; GCA_002704345.1, s__MED-G09 sp002704345, 95.0, 80.34, 0.15	16.53
Autumn 18_C4_2m	Bin.35	LQ	d__Bacteria;p__Proteobacteria;c__Alphaproteobacteria;o__Rhizobiales_B;f__TMED25;g__MED-G09;s__	k__Bacteria	(UID203)	5449	104	58	24.14	0	0	N/A	N/A	N/A	N/A	N/A	GCA_002170885.2	95	d__Bacteria;p__Proteobacteria;c__Alphaproteobacteria;o__Rhizobiales_B;f__TMED25;g__MED-G09;s__MED-G09 sp002170885	97.47	0.32	d__Bacteria;p__Proteobacteria;c__Alphaproteobacteria;o__Rhizobiales_B;f__TMED25;g__MED-G09;s__	taxonomic classification defined by topology and ANI	N/A	GCA_003279705.1, s__MED-G09 sp003279705, 95.0, 81.3, 0.44; GCA_003278145.1, s__MED-G09 sp003278145, 95.0, 81.06, 0.52; GCA_002723035.1, s__MED-G09 sp002723035, 95.0, 80.64, 0.33; GCA_002683015.1, s__MED-G09 sp002683015, 95.0, 80.29, 0.36; GCA_002704345.1, s__MED-G09 sp002704345, 95.0, 78.52, 0.27	19.84
Autumn 18_C4_60m	Bin.15	LQ	d__Bacteria;p__Proteobacteria;c__Alphaproteobacteria;o__Rhizobiales_B;f__TMED25;g__MED-G09;s__	c__Alphaproteobacteria	(UID3305)	564	349	230	29.74	3.99	21.43	N/A	N/A	N/A	N/A	N/A	GCA_002704345.1	95	d__Bacteria;p__Proteobacteria;c__Alphaproteobacteria;o__Rhizobiales_B;f__TMED25;g__MED-G09;s__MED-G09 sp002704345	89.55	0.63	d__Bacteria;p__Proteobacteria;c__Alphaproteobacteria;o__Rhizobiales_B;f__TMED25;g__MED-G09;s__	taxonomic classification defined by topology and ANI	N/A	GCA_002683015.1, s__MED-G09 sp002683015, 95.0, 78.4, 0.26; GCA_003279705.1, s__MED-G09 sp003279705, 95.0, 78.1, 0.27; GCA_002723035.1, s__MED-G09 sp002723035, 95.0, 77.37, 0.15; GCA_003278145.1, s__MED-G09 sp003278145, 95.0, 77.35, 0.3; GCA_002170885.2, s__MED-G09 sp002170885, 95.0, 76.88, 0.15	32.22
Autumn 18_C4_60m	Bin.17	LQ	d__Bacteria;p__Proteobacteria;c__Alphaproteobacteria;o__Rhizobiales_B;f__TMED25;g__TMED25;s__TMED25 sp002168075	k__Bacteria	(UID203)	5449	99	53	11.32	0	0	GCA_002168075.1	95	d__Bacteria;p__Proteobacteria;c__Alphaproteobacteria;o__Rhizobiales_B;f__TMED25;g__TMED25;s__TMED25 sp002168075	97.94	0.73	GCA_002168075.1	95	d__Bacteria;p__Proteobacteria;c__Alphaproteobacteria;o__Rhizobiales_B;f__TMED25;g__TMED25;s__TMED25 sp002168075	97.94	0.73	d__Bacteria;p__Proteobacteria;c__Alphaproteobacteria;o__Rhizobiales_B;f__TMED25;g__TMED25;s__	taxonomic classification defined by topology and ANI	topological placement and ANI have congruent species assignments	GCA_002694595.1, s__TMED25 sp002694595, 95.0, 79.6, 0.08; GCA_002704755.1, s__TMED25 sp002704755, 95.0, 77.39, 0.16; GCA_002699615.1, s__TMED25 sp002699615, 95.0, 77.11, 0.16	12.28
Autumn 18_C4_2m	Bin.77	LQ	d__Bacteria;p__Proteobacteria;c__Alphaproteobacteria;o__Rhodobacterales;f__Rhodobacteraceae;g__GCA-002705045;s__	k__Bacteria	(UID203)	5449	104	58	39.89	2.41	0	N/A	N/A	N/A	N/A	N/A	GCA_002699695.2	95	d__Bacteria;p__Proteobacteria;c__Alphaproteobacteria;o__Rhodobacterales;f__Rhodobacteraceae;g__GCA-002705045;s__GCA-002705045 sp002699695	76.97	0.21	d__Bacteria;p__Proteobacteria;c__Alphaproteobacteria;o__Rhodobacterales;f__Rhodobacteraceae;g__GCA-002705045;s__	taxonomic classification defined by topology and ANI	N/A	GCA_002695745.2, s__GCA-002705045 sp002695745, 95.0, 76.69, 0.09; GCA_002705045.2, s__GCA-002705045 sp002705045, 95.0, 76.61, 0.01; GCA_003331935.1, s__GCA-002705045 sp003331935, 95.0, 75.73, 0.01; GCA_002704385.2, s__GCA-002705045 sp002704385, 95.0, 75.56, 0.04; GCA_002725175.2, s__GCA-002705045 sp002725175, 95.0, 75.13, 0.04; GCA_002703515.1, s__GCA-002705045 sp002703515, 95.0, 74.65, 0.01	40.89
Autumn 18_C4_2m	Bin.72	MQ	d__Bacteria;p__Proteobacteria;c__Alphaproteobacteria;o__Rhodobacterales;f__Rhodobacteraceae;g__GCA-002705045;s__	c__Alphaproteobacteria	(UID3337)	468	388	250	85.03	5.44	0	N/A	N/A	N/A	N/A	N/A	N/A	N/A	N/A	N/A	N/A	d__Bacteria;p__Proteobacteria;c__Alphaproteobacteria;o__Rhodobacterales;f__Rhodobacteraceae;g__GCA-002705045;s__	ANI	N/A	GCA_002704385.2, s__GCA-002705045 sp002704385, 95.0, 78.03, 0.17; GCA_002725175.2, s__GCA-002705045 sp002725175, 95.0, 76.86, 0.14; GCA_003331935.1, s__GCA-002705045 sp003331935, 95.0, 76.4, 0.02; GCA_002699695.2, s__GCA-002705045 sp002699695, 95.0, 76.19, 0.02; GCA_002703515.1, s__GCA-002705045 sp002703515, 95.0, 75.54, 0.02; GCA_002695745.2, s__GCA-002705045 sp002695745, 95.0, 75.43, 0.03; GCA_…	75.79
Autumn 18_C4_2m	Bin.48	LQ	d__Bacteria;p__Proteobacteria;c__Alphaproteobacteria;o__Rhodobacterales;f__Rhodobacteraceae;g__GCA-002712045;s__	k__Archaea	(UID2)	207	149	107	24.3	7.24	0	N/A	N/A	N/A	N/A	N/A	GCA_002683355.1	95	d__Bacteria;p__Proteobacteria;c__Alphaproteobacteria;o__Rhodobacterales;f__Rhodobacteraceae;g__GCA-002712045;s__GCA-002712045 sp002683355	98.56	0.42	d__Bacteria;p__Proteobacteria;c__Alphaproteobacteria;o__Rhodobacterales;f__Rhodobacteraceae;g__GCA-002712045;s__	taxonomic classification defined by topology and ANI	N/A	GCA_002712045.1, s__GCA-002712045 sp002712045, 95.0, 77.57, 0.14	18.13
Autumn 18_C4_60m	Bin.68	LQ	d__Bacteria;p__Proteobacteria;c__Alphaproteobacteria;o__Rhodobacterales;f__Rhodobacteraceae;g__LFER01;s__	k__Bacteria	(UID203)	5449	104	58	17.55	0	0	N/A	N/A	N/A	N/A	N/A	GCA_001510135.1	95	d__Bacteria;p__Proteobacteria;c__Alphaproteobacteria;o__Rhodobacterales;f__Rhodobacteraceae;g__LFER01;s__LFER01 sp001510135	76.02	0.04	d__Bacteria;p__Proteobacteria;c__Alphaproteobacteria;o__Rhodobacterales;f__Rhodobacteraceae;g__LFER01;s__	taxonomic classification defined by topology and ANI	N/A	GCF_001642945.1, s__LFER01 sp001642945, 95.0, 75.78, 0.04; GCA_004213125.1, s__LFER01 sp004213125, 95.0, 75.75, 0.01; GCA_002726375.1, s__LFER01 sp002726375, 95.0, 75.68, 0.02; GCA_002684715.1, s__LFER01 sp002684715, 95.0, 75.32, 0.02	21.87
Autumn 18_C4_60m	Bin.66	LQ	d__Bacteria;p__Proteobacteria;c__Alphaproteobacteria;o__Rhodobacterales;f__Rhodobacteraceae;g__LFER01;s__LFER01 sp001642945	k__Bacteria	(UID203)	5449	104	58	29.31	0.86	0	GCF_001642945.1	95	d__Bacteria;p__Proteobacteria;c__Alphaproteobacteria;o__Rhodobacterales;f__Rhodobacteraceae;g__LFER01;s__LFER01 sp001642945	97.78	0.95	GCF_001642945.1	95	d__Bacteria;p__Proteobacteria;c__Alphaproteobacteria;o__Rhodobacterales;f__Rhodobacteraceae;g__LFER01;s__LFER01 sp001642945	97.78	0.95	d__Bacteria;p__Proteobacteria;c__Alphaproteobacteria;o__Rhodobacterales;f__Rhodobacteraceae;g__LFER01;s__	taxonomic classification defined by topology and ANI	topological placement and ANI have congruent species assignments	GCA_002684715.1, s__LFER01 sp002684715, 95.0, 77.79, 0.07; GCA_001510135.1, s__LFER01 sp001510135, 95.0, 77.06, 0.07; GCA_004213125.1, s__LFER01 sp004213125, 95.0, 76.85, 0.06; GCA_002726375.1, s__LFER01 sp002726375, 95.0, 76.25, 0.07	19.96
Autumn 18_C4_2m	Bin.44	LQ	d__Bacteria;p__Proteobacteria;c__Alphaproteobacteria;o__Rhodobacterales;f__Rhodobacteraceae;g__LFER01;s__LFER01 sp001642945	k__Bacteria	(UID203)	5449	104	58	27.9	0	0	GCF_001642945.1	95	d__Bacteria;p__Proteobacteria;c__Alphaproteobacteria;o__Rhodobacterales;f__Rhodobacteraceae;g__LFER01;s__LFER01 sp001642945	97.9	0.95	GCF_001642945.1	95	d__Bacteria;p__Proteobacteria;c__Alphaproteobacteria;o__Rhodobacterales;f__Rhodobacteraceae;g__LFER01;s__LFER01 sp001642945	97.9	0.95	d__Bacteria;p__Proteobacteria;c__Alphaproteobacteria;o__Rhodobacterales;f__Rhodobacteraceae;g__LFER01;s__	taxonomic classification defined by topology and ANI	topological placement and ANI have congruent species assignments	GCA_002684715.1, s__LFER01 sp002684715, 95.0, 77.96, 0.08; GCA_001510135.1, s__LFER01 sp001510135, 95.0, 76.53, 0.07; GCA_002726375.1, s__LFER01 sp002726375, 95.0, 76.42, 0.06; GCA_004213125.1, s__LFER01 sp004213125, 95.0, 75.85, 0.07	27.94
Autumn 18_C4_2m	Bin.6	MQ	d__Bacteria;p__Proteobacteria;c__Alphaproteobacteria;o__Rhodobacterales;f__Rhodobacteraceae;g__MED-G52;s__	k__Bacteria	(UID203)	5449	104	58	58.28	0	0	N/A	N/A	N/A	N/A	N/A	GCA_003332035.1	95	d__Bacteria;p__Proteobacteria;c__Alphaproteobacteria;o__Rhodobacterales;f__Rhodobacteraceae;g__MED-G52;s__MED-G52 sp003332035	83.85	0.67	d__Bacteria;p__Proteobacteria;c__Alphaproteobacteria;o__Rhodobacterales;f__Rhodobacteraceae;g__MED-G52;s__	taxonomic classification defined by topology and ANI	N/A	GCA_001627375.1, s__MED-G52 sp001627375, 95.0, 78.55, 0.55; GCA_002682975.1, s__MED-G52 sp002682975, 95.0, 78.4, 0.03; GCA_002171355.1, s__MED-G52 sp002171355, 95.0, 78.28, 0.4; GCA_002704465.1, s__MED-G52 sp002704465, 95.0, 77.84, 0.02; GCA_001627925.1, s__MED-G52 sp001627925, 95.0, 76.92, 0.04; GCA_002457055.1, s__MED-G52 sp002457055, 95.0, 76.77, 0.04; GCA_002711145.1, s__MED-G52 sp002711145, …	50.65
Autumn 18_C4_60m	Bin.32	MQ	d__Bacteria;p__Proteobacteria;c__Alphaproteobacteria;o__Rhodobacterales;f__Rhodobacteraceae;g__MED-G52;s__	f__Rhodobacteraceae	(UID3340)	84	568	330	54.86	0.61	50	N/A	N/A	N/A	N/A	N/A	GCA_002704465.1	95	d__Bacteria;p__Proteobacteria;c__Alphaproteobacteria;o__Rhodobacterales;f__Rhodobacteraceae;g__MED-G52;s__MED-G52 sp002704465	95.75	0.54	d__Bacteria;p__Proteobacteria;c__Alphaproteobacteria;o__Rhodobacterales;f__Rhodobacteraceae;g__MED-G52;s__	taxonomic classification defined by topology and ANI	N/A	GCA_001627925.1, s__MED-G52 sp001627925, 95.0, 81.03, 0.63; GCA_002457055.1, s__MED-G52 sp002457055, 95.0, 80.41, 0.69; GCA_002457115.1, s__MED-G52 sp002457115, 95.0, 79.84, 0.41; GCA_002711145.1, s__MED-G52 sp002711145, 95.0, 79.78, 0.4; GCA_002682975.1, s__MED-G52 sp002682975, 95.0, 79.55, 0.38; GCA_002171355.1, s__MED-G52 sp002171355, 95.0, 77.43, 0.05; GCA_001627375.1, s__MED-G52 sp001627375,…	47.56
Autumn 18_C4_60m	Bin.43	LQ	d__Bacteria;p__Proteobacteria;c__Alphaproteobacteria;o__Rhodobacterales;f__Rhodobacteraceae;g__MED-G52;s__MED-G52 sp002711145	k__Bacteria	(UID203)	5449	104	58	25.86	0	0	GCA_002711145.1	95	d__Bacteria;p__Proteobacteria;c__Alphaproteobacteria;o__Rhodobacterales;f__Rhodobacteraceae;g__MED-G52;s__MED-G52 sp002711145	97.3	0.76	GCA_002682975.1	95	d__Bacteria;p__Proteobacteria;c__Alphaproteobacteria;o__Rhodobacterales;f__Rhodobacteraceae;g__MED-G52;s__MED-G52 sp002682975	96.16	0.52	d__Bacteria;p__Proteobacteria;c__Alphaproteobacteria;o__Rhodobacterales;f__Rhodobacteraceae;g__MED-G52;s__	ANI	topological placement and ANI have incongruent species assignments	GCA_002457115.1, s__MED-G52 sp002457115, 95.0, 97.58, 0.62; GCA_002704465.1, s__MED-G52 sp002704465, 95.0, 80.35, 0.46; GCA_002457055.1, s__MED-G52 sp002457055, 95.0, 79.38, 0.59; GCA_001627925.1, s__MED-G52 sp001627925, 95.0, 78.91, 0.63; GCA_002171355.1, s__MED-G52 sp002171355, 95.0, 77.24, 0.08; GCA_001627375.1, s__MED-G52 sp001627375, 95.0, 77.15, 0.06; GCA_003332035.1, s__MED-G52 sp003332035…	19.05
Autumn 18_C4_2m	Bin.53	LQ	d__Bacteria;p__Proteobacteria;c__Alphaproteobacteria;o__Rhodobacterales;f__Rhodobacteraceae;g__MED-G52;s__MED-G52 sp002711145	k__Bacteria	(UID203)	5449	104	58	27.59	0	0	GCA_002711145.1	95	d__Bacteria;p__Proteobacteria;c__Alphaproteobacteria;o__Rhodobacterales;f__Rhodobacteraceae;g__MED-G52;s__MED-G52 sp002711145	98.17	0.71	GCA_002682975.1	95	d__Bacteria;p__Proteobacteria;c__Alphaproteobacteria;o__Rhodobacterales;f__Rhodobacteraceae;g__MED-G52;s__MED-G52 sp002682975	94.41	0.46	d__Bacteria;p__Proteobacteria;c__Alphaproteobacteria;o__Rhodobacterales;f__Rhodobacteraceae;g__MED-G52;s__	ANI	topological placement and ANI have incongruent species assignments	GCA_002457115.1, s__MED-G52 sp002457115, 95.0, 98.08, 0.65; GCA_002704465.1, s__MED-G52 sp002704465, 95.0, 81.36, 0.51; GCA_002457055.1, s__MED-G52 sp002457055, 95.0, 79.78, 0.62; GCA_001627925.1, s__MED-G52 sp001627925, 95.0, 79.2, 0.65; GCA_002171355.1, s__MED-G52 sp002171355, 95.0, 76.62, 0.04; GCA_001627375.1, s__MED-G52 sp001627375, 95.0, 75.94, 0.04; GCA_003332035.1, s__MED-G52 sp003332035,…	18.91
Autumn 18_C4_60m	Bin.33	LQ	d__Bacteria;p__Proteobacteria;c__Alphaproteobacteria;o__Rhodobacterales;f__Rhodobacteraceae;g__MED-G52;s__MED-G52 sp003332035	k__Bacteria	(UID203)	5449	104	58	34.48	0	0	GCA_003332035.1	95	d__Bacteria;p__Proteobacteria;c__Alphaproteobacteria;o__Rhodobacterales;f__Rhodobacteraceae;g__MED-G52;s__MED-G52 sp003332035	98.7	0.84	GCA_003332035.1	95	d__Bacteria;p__Proteobacteria;c__Alphaproteobacteria;o__Rhodobacterales;f__Rhodobacteraceae;g__MED-G52;s__MED-G52 sp003332035	98.7	0.84	d__Bacteria;p__Proteobacteria;c__Alphaproteobacteria;o__Rhodobacterales;f__Rhodobacteraceae;g__MED-G52;s__	taxonomic classification defined by topology and ANI	topological placement and ANI have congruent species assignments	GCA_001627375.1, s__MED-G52 sp001627375, 95.0, 79.58, 0.58; GCA_002457055.1, s__MED-G52 sp002457055, 95.0, 78.74, 0.01; GCA_002171355.1, s__MED-G52 sp002171355, 95.0, 78.71, 0.39; GCA_002704465.1, s__MED-G52 sp002704465, 95.0, 76.7, 0.01; GCA_001627925.1, s__MED-G52 sp001627925, 95.0, 76.63, 0.01; GCA_002711145.1, s__MED-G52 sp002711145, 95.0, 76.6, 0.01; GCA_002682975.1, s__MED-G52 sp002682975, …	30.24
Autumn 18_C4_2m	Bin.58	MQ	d__Bacteria;p__Proteobacteria;c__Alphaproteobacteria;o__Rhodobacterales;f__Rhodobacteraceae;g__MED-G52;s__MED-G52 sp003332035	f__Rhodobacteraceae	(UID3340)	84	568	330	53.06	1.82	66.67	GCA_003332035.1	95	d__Bacteria;p__Proteobacteria;c__Alphaproteobacteria;o__Rhodobacterales;f__Rhodobacteraceae;g__MED-G52;s__MED-G52 sp003332035	98.53	0.76	GCA_003332035.1	95	d__Bacteria;p__Proteobacteria;c__Alphaproteobacteria;o__Rhodobacterales;f__Rhodobacteraceae;g__MED-G52;s__MED-G52 sp003332035	98.53	0.76	d__Bacteria;p__Proteobacteria;c__Alphaproteobacteria;o__Rhodobacterales;f__Rhodobacteraceae;g__MED-G52;s__	taxonomic classification defined by topology and ANI	topological placement and ANI have congruent species assignments	GCA_001627375.1, s__MED-G52 sp001627375, 95.0, 79.08, 0.57; GCA_002171355.1, s__MED-G52 sp002171355, 95.0, 78.49, 0.4; GCA_001627925.1, s__MED-G52 sp001627925, 95.0, 76.03, 0.02; GCA_002682975.1, s__MED-G52 sp002682975, 95.0, 75.77, 0.02; GCA_002457055.1, s__MED-G52 sp002457055, 95.0, 75.7, 0.02; GCA_002457115.1, s__MED-G52 sp002457115, 95.0, 75.65, 0.01; GCA_002711145.1, s__MED-G52 sp002711145, …	57.86
Autumn 18_C4_2m	Bin.40	LQ	d__Bacteria;p__Proteobacteria;c__Alphaproteobacteria;o__Rhodobacterales;f__Rhodobacteraceae;g__Planktomarina;s__Planktomarina sp002698165	f__Rhodobacteraceae	(UID3356)	67	615	329	41.75	1.25	4.76	GCA_002698165.1	95	d__Bacteria;p__Proteobacteria;c__Alphaproteobacteria;o__Rhodobacterales;f__Rhodobacteraceae;g__Planktomarina;s__Planktomarina sp002698165	97.64	0.75	GCA_002698165.1	95	d__Bacteria;p__Proteobacteria;c__Alphaproteobacteria;o__Rhodobacterales;f__Rhodobacteraceae;g__Planktomarina;s__Planktomarina sp002698165	97.64	0.75	d__Bacteria;p__Proteobacteria;c__Alphaproteobacteria;o__Rhodobacterales;f__Rhodobacteraceae;g__Planktomarina;s__	taxonomic classification defined by topology and ANI	topological placement and ANI have congruent species assignments	GCA_000738435.1, s__Planktomarina temperata, 95.0, 76.75, 0.06; GCA_002683685.1, s__Planktomarina sp002683685, 95.0, 76.74, 0.03; GCA_000981705.1, s__Planktomarina sp000981705, 95.0, 76.63, 0.11	41.53
Autumn 18_C5_1250m	Bin.62	LQ	d__Bacteria;p__Proteobacteria;c__Alphaproteobacteria;o__Rhodospirillales;f__Casp-alpha2;g__Casp-alpha2;s__	k__Bacteria	(UID2565)	2921	152	93	39.07	2.15	0	N/A	N/A	N/A	N/A	N/A	GCA_002938075.1	95	d__Bacteria;p__Proteobacteria;c__Alphaproteobacteria;o__Rhodospirillales;f__Casp-alpha2;g__Casp-alpha2;s__Casp-alpha2 sp002938075	98.79	0.64	d__Bacteria;p__Proteobacteria;c__Alphaproteobacteria;o__Rhodospirillales;f__Casp-alpha2;g__Casp-alpha2;s__	taxonomic classification defined by topology and ANI	N/A	GCA_002686255.1, s__Casp-alpha2 sp002686255, 95.0, 90.92, 0.64; GCA_001510075.1, s__Casp-alpha2 sp001510075, 95.0, 78.58, 0.32; GCA_002938315.1, s__Casp-alpha2 sp002938315, 95.0, 78.17, 0.38	37.14
Spring 19_C5_2000m	Bin.52	LQ	d__Bacteria;p__Proteobacteria;c__Alphaproteobacteria;o__Rhodospirillales;f__Casp-alpha2;g__Casp-alpha2;s__Casp-alpha2 sp002938075	root	(UID1)	5656	56	24	4.17	0	0	GCA_002938075.1	95	d__Bacteria;p__Proteobacteria;c__Alphaproteobacteria;o__Rhodospirillales;f__Casp-alpha2;g__Casp-alpha2;s__Casp-alpha2 sp002938075	98.32	0.66	GCA_002938075.1	95	d__Bacteria;p__Proteobacteria;c__Alphaproteobacteria;o__Rhodospirillales;f__Casp-alpha2;g__Casp-alpha2;s__Casp-alpha2 sp002938075	98.32	0.66	d__Bacteria;p__Proteobacteria;c__Alphaproteobacteria;o__Rhodospirillales;f__Casp-alpha2;g__Casp-alpha2;s__	taxonomic classification defined by topology and ANI	topological placement and ANI have congruent species assignments	GCA_002686255.1, s__Casp-alpha2 sp002686255, 95.0, 90.57, 0.59; GCA_001510075.1, s__Casp-alpha2 sp001510075, 95.0, 78.62, 0.3; GCA_002938315.1, s__Casp-alpha2 sp002938315, 95.0, 77.99, 0.32	12.58
Autumn 18_C6_2500m	Bin.106	LQ	d__Bacteria;p__Proteobacteria;c__Alphaproteobacteria;o__Rhodospirillales;f__Casp-alpha2;g__Casp-alpha2;s__Casp-alpha2 sp002938075	p__Proteobacteria	(UID3214)	2231	190	119	43.44	0	0	GCA_002938075.1	95	d__Bacteria;p__Proteobacteria;c__Alphaproteobacteria;o__Rhodospirillales;f__Casp-alpha2;g__Casp-alpha2;s__Casp-alpha2 sp002938075	98.66	0.76	GCA_002938075.1	95	d__Bacteria;p__Proteobacteria;c__Alphaproteobacteria;o__Rhodospirillales;f__Casp-alpha2;g__Casp-alpha2;s__Casp-alpha2 sp002938075	98.66	0.76	d__Bacteria;p__Proteobacteria;c__Alphaproteobacteria;o__Rhodospirillales;f__Casp-alpha2;g__Casp-alpha2;s__	taxonomic classification defined by topology and ANI	topological placement and ANI have congruent species assignments	GCA_002686255.1, s__Casp-alpha2 sp002686255, 95.0, 90.99, 0.73; GCA_001510075.1, s__Casp-alpha2 sp001510075, 95.0, 78.53, 0.34; GCA_002938315.1, s__Casp-alpha2 sp002938315, 95.0, 78.01, 0.39	38.67
Spring 19_C5_2000m	Bin.72	LQ	d__Bacteria;p__Proteobacteria;c__Alphaproteobacteria;o__Rhodospirillales;f__UBA2165;g__GCA-2712665;s__GCA-2712665 sp002938035	o__Rhodospirillales	(UID3754)	63	336	201	47.21	1.04	33.33	GCA_002938035.1	95	d__Bacteria;p__Proteobacteria;c__Alphaproteobacteria;o__Rhodospirillales;f__UBA2165;g__GCA-2712665;s__GCA-2712665 sp002938035	98.66	0.75	GCA_002938035.1	95	d__Bacteria;p__Proteobacteria;c__Alphaproteobacteria;o__Rhodospirillales;f__UBA2165;g__GCA-2712665;s__GCA-2712665 sp002938035	98.66	0.75	d__Bacteria;p__Proteobacteria;c__Alphaproteobacteria;o__Rhodospirillales;f__UBA2165;g__;s__	taxonomic classification defined by topology and ANI	topological placement and ANI have congruent species assignments	N/A	58.39
Autumn 18_C6_2500m	Bin.3	MQ	d__Bacteria;p__Proteobacteria;c__Alphaproteobacteria;o__Rhodospirillales;f__UBA2165;g__GCA-2712665;s__GCA-2712665 sp002938035	o__Rhodospirillales	(UID3754)	63	336	201	57.67	0.17	0	GCA_002938035.1	95	d__Bacteria;p__Proteobacteria;c__Alphaproteobacteria;o__Rhodospirillales;f__UBA2165;g__GCA-2712665;s__GCA-2712665 sp002938035	98.73	0.78	GCA_002938035.1	95	d__Bacteria;p__Proteobacteria;c__Alphaproteobacteria;o__Rhodospirillales;f__UBA2165;g__GCA-2712665;s__GCA-2712665 sp002938035	98.73	0.78	d__Bacteria;p__Proteobacteria;c__Alphaproteobacteria;o__Rhodospirillales;f__UBA2165;g__;s__	taxonomic classification defined by topology and ANI	topological placement and ANI have congruent species assignments	N/A	52.74
Autumn 18_C5_1250m	Bin.25	LQ	d__Bacteria;p__Proteobacteria;c__Alphaproteobacteria;o__Rhodospirillales;f__UBA2165;g__GCA-2712665;s__GCA-2712665 sp002938035	o__Rhodospirillales	(UID3754)	63	336	201	31.29	0	0	GCA_002938035.1	95	d__Bacteria;p__Proteobacteria;c__Alphaproteobacteria;o__Rhodospirillales;f__UBA2165;g__GCA-2712665;s__GCA-2712665 sp002938035	98.68	0.79	GCA_002938035.1	95	d__Bacteria;p__Proteobacteria;c__Alphaproteobacteria;o__Rhodospirillales;f__UBA2165;g__GCA-2712665;s__GCA-2712665 sp002938035	98.68	0.79	d__Bacteria;p__Proteobacteria;c__Alphaproteobacteria;o__Rhodospirillales;f__UBA2165;g__;s__	taxonomic classification defined by topology and ANI	topological placement and ANI have congruent species assignments	N/A	30.87
Autumn 18_C4_2m	Bin.23	LQ	d__Bacteria;p__Proteobacteria;c__Alphaproteobacteria;o__Rhodospirillales;f__UBA2165;g__TMED23;s__TMED23 sp002168115	k__Bacteria	(UID203)	5449	104	58	18.97	0	0	GCA_002168115.1	95	d__Bacteria;p__Proteobacteria;c__Alphaproteobacteria;o__Rhodospirillales;f__UBA2165;g__TMED23;s__TMED23 sp002168115	97.97	0.83	GCA_002168115.1	95	d__Bacteria;p__Proteobacteria;c__Alphaproteobacteria;o__Rhodospirillales;f__UBA2165;g__TMED23;s__TMED23 sp002168115	97.97	0.83	d__Bacteria;p__Proteobacteria;c__Alphaproteobacteria;o__Rhodospirillales;f__UBA2165;g__;s__	taxonomic classification defined by topology and ANI	topological placement and ANI have congruent species assignments	N/A	14.6
Autumn 18_C4_60m	Bin.60	LQ	d__Bacteria;p__Proteobacteria;c__Alphaproteobacteria;o__Thalassobaculales;f__TMED26;g__TMED26;s__	k__Bacteria	(UID203)	5449	104	58	21.55	0	0	N/A	N/A	N/A	N/A	N/A	GCA_003280605.1	95	d__Bacteria;p__Proteobacteria;c__Alphaproteobacteria;o__Thalassobaculales;f__TMED26;g__TMED26;s__TMED26 sp003280605	98.41	0.5	d__Bacteria;p__Proteobacteria;c__Alphaproteobacteria;o__Thalassobaculales;f__TMED26;g__TMED26;s__	taxonomic classification defined by topology and ANI	N/A	GCA_002694075.1, s__TMED26 sp002694075, 95.0, 75.85, 0.07	16.88
Autumn 18_C4_60m	Bin.18	LQ	d__Bacteria;p__Proteobacteria;c__Alphaproteobacteria;o__TMED127;f__TMED127;g__TMED211;s__	k__Bacteria	(UID203)	5449	103	57	24.8	0	0	N/A	N/A	N/A	N/A	N/A	GCA_002169685.1	95	d__Bacteria;p__Proteobacteria;c__Alphaproteobacteria;o__TMED127;f__TMED127;g__TMED211;s__TMED211 sp002169685	76.3	0.1	d__Bacteria;p__Proteobacteria;c__Alphaproteobacteria;o__TMED127;f__TMED127;g__;s__	taxonomic classification defined by topology and ANI	N/A	N/A	22.3
Spring 19_C3-4_700m	Bin.32	LQ	d__Bacteria;p__Proteobacteria;c__Alphaproteobacteria;o__UBA7887;f__UBA7887;g__GCA-2712985;s__GCA-2712985 sp002712985	o__Rhodospirillales	(UID3754)	63	336	201	39.71	1.29	20	GCA_002712985.1	95	d__Bacteria;p__Proteobacteria;c__Alphaproteobacteria;o__UBA7887;f__UBA7887;g__GCA-2712985;s__GCA-2712985 sp002712985	97.92	0.7	GCA_002712985.1	95	d__Bacteria;p__Proteobacteria;c__Alphaproteobacteria;o__UBA7887;f__UBA7887;g__GCA-2712985;s__GCA-2712985 sp002712985	97.92	0.7	d__Bacteria;p__Proteobacteria;c__Alphaproteobacteria;o__UBA7887;f__UBA7887;g__;s__	taxonomic classification defined by topology and ANI	topological placement and ANI have congruent species assignments	N/A	37.66
Autumn 18_C6_700m	Bin.103	LQ	d__Bacteria;p__Proteobacteria;c__Alphaproteobacteria;o__UBA7887;f__UBA7887;g__GCA-2712985;s__GCA-2712985 sp002712985	o__Rhodospirillales	(UID3754)	63	336	201	46.48	1	33.33	GCA_002712985.1	95	d__Bacteria;p__Proteobacteria;c__Alphaproteobacteria;o__UBA7887;f__UBA7887;g__GCA-2712985;s__GCA-2712985 sp002712985	98.27	0.79	GCA_002712985.1	95	d__Bacteria;p__Proteobacteria;c__Alphaproteobacteria;o__UBA7887;f__UBA7887;g__GCA-2712985;s__GCA-2712985 sp002712985	98.27	0.79	d__Bacteria;p__Proteobacteria;c__Alphaproteobacteria;o__UBA7887;f__UBA7887;g__;s__	taxonomic classification defined by topology and ANI	topological placement and ANI have congruent species assignments	N/A	52.38
Spring 19_C3-4_700m	Bin.25	LQ	d__Bacteria;p__Proteobacteria;c__Alphaproteobacteria;o__UBA7887;f__UBA7887;g__MarineAlpha9-Bin7;s__	root	(UID1)	5656	56	24	8.33	0	0	N/A	N/A	N/A	N/A	N/A	GCA_002937585.1	95	d__Bacteria;p__Proteobacteria;c__Alphaproteobacteria;o__UBA7887;f__UBA7887;g__MarineAlpha9-Bin7;s__MarineAlpha9-Bin7 sp002937585	89.89	0.78	d__Bacteria;p__Proteobacteria;c__Alphaproteobacteria;o__UBA7887;f__UBA7887;g__MarineAlpha9-Bin7;s__	taxonomic classification defined by topology and ANI	N/A	GCA_002938115.1, s__MarineAlpha9-Bin7 sp002938115, 95.0, 79.34, 0.22	14.92
Autumn 18_C6_700m	Bin.14	LQ	d__Bacteria;p__Proteobacteria;c__Alphaproteobacteria;o__UBA7887;f__UBA7887;g__MarineAlpha9-Bin7;s__	k__Bacteria	(UID203)	5449	104	58	12.07	0	0	N/A	N/A	N/A	N/A	N/A	GCA_002937585.1	95	d__Bacteria;p__Proteobacteria;c__Alphaproteobacteria;o__UBA7887;f__UBA7887;g__MarineAlpha9-Bin7;s__MarineAlpha9-Bin7 sp002937585	90.09	0.83	d__Bacteria;p__Proteobacteria;c__Alphaproteobacteria;o__UBA7887;f__UBA7887;g__MarineAlpha9-Bin7;s__	taxonomic classification defined by topology and ANI	N/A	GCA_002938115.1, s__MarineAlpha9-Bin7 sp002938115, 95.0, 78.3, 0.22	17.44
Spring 19_C5_2000m	Bin.18	LQ	d__Bacteria;p__Proteobacteria;c__Alphaproteobacteria;o__UBA7887;f__UBA7887;g__MarineAlpha9-Bin7;s__MarineAlpha9-Bin7 sp002937585	k__Bacteria	(UID203)	5449	104	58	34.09	0	0	GCA_002937585.1	95	d__Bacteria;p__Proteobacteria;c__Alphaproteobacteria;o__UBA7887;f__UBA7887;g__MarineAlpha9-Bin7;s__MarineAlpha9-Bin7 sp002937585	98.73	0.89	GCA_002937585.1	95	d__Bacteria;p__Proteobacteria;c__Alphaproteobacteria;o__UBA7887;f__UBA7887;g__MarineAlpha9-Bin7;s__MarineAlpha9-Bin7 sp002937585	98.73	0.89	d__Bacteria;p__Proteobacteria;c__Alphaproteobacteria;o__UBA7887;f__UBA7887;g__MarineAlpha9-Bin7;s__	taxonomic classification defined by topology and ANI	topological placement and ANI have congruent species assignments	GCA_002938115.1, s__MarineAlpha9-Bin7 sp002938115, 95.0, 77.97, 0.19	30.87
Autumn 18_C5_1250m	Bin.123	MQ	d__Bacteria;p__Proteobacteria;c__Alphaproteobacteria;o__UBA7887;f__UBA7887;g__MarineAlpha9-Bin7;s__MarineAlpha9-Bin7 sp002937585	o__Rhodospirillales	(UID3754)	63	336	201	75.62	1.65	57.14	GCA_002937585.1	95	d__Bacteria;p__Proteobacteria;c__Alphaproteobacteria;o__UBA7887;f__UBA7887;g__MarineAlpha9-Bin7;s__MarineAlpha9-Bin7 sp002937585	99.07	0.86	GCA_002937585.1	95	d__Bacteria;p__Proteobacteria;c__Alphaproteobacteria;o__UBA7887;f__UBA7887;g__MarineAlpha9-Bin7;s__MarineAlpha9-Bin7 sp002937585	99.07	0.86	d__Bacteria;p__Proteobacteria;c__Alphaproteobacteria;o__UBA7887;f__UBA7887;g__MarineAlpha9-Bin7;s__	taxonomic classification defined by topology and ANI	topological placement and ANI have congruent species assignments	GCA_002938115.1, s__MarineAlpha9-Bin7 sp002938115, 95.0, 77.65, 0.24	71.96
Autumn 18_C6_2500m	Bin.122	MQ	d__Bacteria;p__Proteobacteria;c__Alphaproteobacteria;o__UBA7887;f__UBA7887;g__MarineAlpha9-Bin7;s__MarineAlpha9-Bin7 sp002937585	o__Rhodospirillales	(UID3754)	63	336	201	82.29	0.41	50	GCA_002937585.1	95	d__Bacteria;p__Proteobacteria;c__Alphaproteobacteria;o__UBA7887;f__UBA7887;g__MarineAlpha9-Bin7;s__MarineAlpha9-Bin7 sp002937585	99.22	0.86	GCA_002937585.1	95	d__Bacteria;p__Proteobacteria;c__Alphaproteobacteria;o__UBA7887;f__UBA7887;g__MarineAlpha9-Bin7;s__MarineAlpha9-Bin7 sp002937585	99.22	0.86	d__Bacteria;p__Proteobacteria;c__Alphaproteobacteria;o__UBA7887;f__UBA7887;g__MarineAlpha9-Bin7;s__	taxonomic classification defined by topology and ANI	topological placement and ANI have congruent species assignments	GCA_002938115.1, s__MarineAlpha9-Bin7 sp002938115, 95.0, 77.75, 0.31	81.92
Autumn 18_C6_700m	Bin.33	MQ	d__Bacteria;p__Proteobacteria;c__Alphaproteobacteria;o__UBA8558;f__UBA8558;g__UBA8558;s__UBA8558 sp002712065	k__Bacteria	(UID2495)	2993	147	91	72.43	3.3	0	GCA_002712065.1	95	d__Bacteria;p__Proteobacteria;c__Alphaproteobacteria;o__UBA8558;f__UBA8558;g__UBA8558;s__UBA8558 sp002712065	98.7	0.88	GCA_002712065.1	95	d__Bacteria;p__Proteobacteria;c__Alphaproteobacteria;o__UBA8558;f__UBA8558;g__UBA8558;s__UBA8558 sp002712065	98.7	0.88	d__Bacteria;p__Proteobacteria;c__Alphaproteobacteria;o__;f__;g__;s__	taxonomic classification defined by topology and ANI	topological placement and ANI have congruent species assignments	N/A	71.15
Spring 19_C3-4_700m	Bin.15	MQ	d__Bacteria;p__Proteobacteria;c__Alphaproteobacteria;o__UBA8558;f__UBA8558;g__UBA8558;s__UBA8558 sp002712065	k__Bacteria	(UID2565)	2921	152	93	66.18	0	0	GCA_002712065.1	95	d__Bacteria;p__Proteobacteria;c__Alphaproteobacteria;o__UBA8558;f__UBA8558;g__UBA8558;s__UBA8558 sp002712065	98.62	0.92	GCA_002712065.1	95	d__Bacteria;p__Proteobacteria;c__Alphaproteobacteria;o__UBA8558;f__UBA8558;g__UBA8558;s__UBA8558 sp002712065	98.62	0.92	d__Bacteria;p__Proteobacteria;c__Alphaproteobacteria;o__;f__;g__;s__	taxonomic classification defined by topology and ANI	topological placement and ANI have congruent species assignments	N/A	62
Spring 19_C3-4_700m	Bin.35	MQ	d__Bacteria;p__Proteobacteria;c__Gammaproteobacteria;o__Burkholderiales;f__Methylophilaceae;g__BACL14;s__	k__Bacteria	(UID203)	5449	103	57	69.3	1.75	0	N/A	N/A	N/A	N/A	N/A	N/A	N/A	N/A	N/A	N/A	d__Bacteria;p__Proteobacteria;c__Gammaproteobacteria;o__Burkholderiales;f__Methylophilaceae;g__BACL14;s__	ANI	N/A	GCF_001044335.1, s__BACL14 sp001044335, 95.0, 77.96, 0.09; GCF_000168995.1, s__BACL14 sp000168995, 95.0, 77.72, 0.13; GCA_002384685.1, s__BACL14 sp002384685, 95.0, 77.57, 0.1; GCF_000156155.1, s__BACL14 sp000156155, 95.0, 77.27, 0.11	62.1
Autumn 18_C6_700m	Bin.114	MQ	d__Bacteria;p__Proteobacteria;c__Gammaproteobacteria;o__Burkholderiales;f__Methylophilaceae;g__BACL14;s__	k__Bacteria	(UID203)	5449	103	57	51.04	0	0	N/A	N/A	N/A	N/A	N/A	N/A	N/A	N/A	N/A	N/A	d__Bacteria;p__Proteobacteria;c__Gammaproteobacteria;o__Burkholderiales;f__Methylophilaceae;g__BACL14;s__	ANI	N/A	GCA_002384685.1, s__BACL14 sp002384685, 95.0, 77.13, 0.11; GCF_000168995.1, s__BACL14 sp000168995, 95.0, 77.0, 0.13; GCF_000156155.1, s__BACL14 sp000156155, 95.0, 76.59, 0.08; GCF_001044335.1, s__BACL14 sp001044335, 95.0, 76.37, 0.08	47.94
Autumn 18_C5_1250m	Bin.117	LQ	d__Bacteria;p__Proteobacteria;c__Gammaproteobacteria;o__GCA-002705445;f__GCA-002716945;g__;s__	c__Gammaproteobacteria	(UID4201)	1164	275	174	20.63	0.86	0	N/A	N/A	N/A	N/A	N/A	N/A	N/A	N/A	N/A	N/A	d__Bacteria;p__Proteobacteria;c__Gammaproteobacteria;o__GCA-002705445;f__GCA-002716945;g__;s__	taxonomic classification fully defined by topology	N/A	N/A	33
Autumn 18_C4_2m	Bin.55	LQ	d__Bacteria;p__Proteobacteria;c__Gammaproteobacteria;o__GCA-002705445;f__GCA-002716945;g__GCA-2698665;s__	k__Bacteria	(UID203)	5449	104	58	18.1	0	0	N/A	N/A	N/A	N/A	N/A	GCA_002698665.1	95	d__Bacteria;p__Proteobacteria;c__Gammaproteobacteria;o__GCA-002705445;f__GCA-002716945;g__GCA-2698665;s__GCA-2698665 sp002698665	77.7	0.13	d__Bacteria;p__Proteobacteria;c__Gammaproteobacteria;o__GCA-002705445;f__GCA-002716945;g__;s__	taxonomic classification defined by topology and ANI	N/A	N/A	12.9
Autumn 18_C4_2m	Bin.33	LQ	d__Bacteria;p__Proteobacteria;c__Gammaproteobacteria;o__GCA-002705445;f__GCA-002716945;g__GCA-2698665;s__	k__Bacteria	(UID203)	5449	104	58	20	0	0	N/A	N/A	N/A	N/A	N/A	GCA_002698665.1	95	d__Bacteria;p__Proteobacteria;c__Gammaproteobacteria;o__GCA-002705445;f__GCA-002716945;g__GCA-2698665;s__GCA-2698665 sp002698665	76.66	0.17	d__Bacteria;p__Proteobacteria;c__Gammaproteobacteria;o__GCA-002705445;f__GCA-002716945;g__;s__	taxonomic classification defined by topology and ANI	N/A	N/A	18.67
Autumn 18_C4_2m	Bin.95	LQ	d__Bacteria;p__Proteobacteria;c__Gammaproteobacteria;o__GCA-002705445;f__GCA-002716945;g__GCA-2698665;s__	c__Gammaproteobacteria	(UID4201)	1164	275	174	36.36	0	0	N/A	N/A	N/A	N/A	N/A	GCA_002698665.1	95	d__Bacteria;p__Proteobacteria;c__Gammaproteobacteria;o__GCA-002705445;f__GCA-002716945;g__GCA-2698665;s__GCA-2698665 sp002698665	77.39	0.17	d__Bacteria;p__Proteobacteria;c__Gammaproteobacteria;o__GCA-002705445;f__GCA-002716945;g__;s__	taxonomic classification defined by topology and ANI	N/A	N/A	41.29
Autumn 18_C5_1250m	Bin.94	LQ	d__Bacteria;p__Proteobacteria;c__Gammaproteobacteria;o__GCA-2729495;f__GCA-2729495;g__;s__	k__Bacteria	(UID203)	5449	104	58	26.21	0	0	N/A	N/A	N/A	N/A	N/A	GCA_002729495.1	95	d__Bacteria;p__Proteobacteria;c__Gammaproteobacteria;o__GCA-2729495;f__GCA-2729495;g__GCA-2729495;s__GCA-2729495 sp002729495	75.8	0.06	d__Bacteria;p__Proteobacteria;c__Gammaproteobacteria;o__GCA-2729495;f__GCA-2729495;g__;s__	taxonomic classification defined by topology and ANI	N/A	N/A	28.71
Autumn 18_C6_700m	Bin.90	MQ	d__Bacteria;p__Proteobacteria;c__Gammaproteobacteria;o__GCA-2729495;f__GCA-2729495;g__;s__	c__Gammaproteobacteria	(UID4267)	119	544	284	63.51	2.73	5.88	N/A	N/A	N/A	N/A	N/A	GCA_002729495.1	95	d__Bacteria;p__Proteobacteria;c__Gammaproteobacteria;o__GCA-2729495;f__GCA-2729495;g__GCA-2729495;s__GCA-2729495 sp002729495	75.86	0.05	d__Bacteria;p__Proteobacteria;c__Gammaproteobacteria;o__GCA-2729495;f__GCA-2729495;g__;s__	taxonomic classification defined by topology and ANI	N/A	N/A	70.69
Spring 19_C5_2000m	Bin.82	LQ	d__Bacteria;p__Proteobacteria;c__Gammaproteobacteria;o__GCA-2729495;f__GCA-2729495;g__GCA-2729495;s__	c__Gammaproteobacteria	(UID4267)	119	544	284	44.16	0.37	50	N/A	N/A	N/A	N/A	N/A	GCA_002729495.1	95	d__Bacteria;p__Proteobacteria;c__Gammaproteobacteria;o__GCA-2729495;f__GCA-2729495;g__GCA-2729495;s__GCA-2729495 sp002729495	76.06	0.08	d__Bacteria;p__Proteobacteria;c__Gammaproteobacteria;o__GCA-2729495;f__GCA-2729495;g__;s__	taxonomic classification defined by topology and ANI	N/A	N/A	36.87
Autumn 18_C6_2500m	Bin.8	MQ	d__Bacteria;p__Proteobacteria;c__Gammaproteobacteria;o__PS1;f__Thioglobaceae;g__;s__	k__Bacteria	(UID203)	5449	102	56	51.79	8.04	100	N/A	N/A	N/A	N/A	N/A	N/A	N/A	N/A	N/A	N/A	d__Bacteria;p__Proteobacteria;c__Gammaproteobacteria;o__PS1;f__Thioglobaceae;g__;s__	taxonomic novelty determined using RED	N/A	N/A	43.71
Autumn 18_C6_2500m	Bin.73	MQ	d__Bacteria;p__Proteobacteria;c__Gammaproteobacteria;o__PS1;f__Thioglobaceae;g__;s__	k__Bacteria	(UID203)	5449	102	56	60.71	7.14	75	N/A	N/A	N/A	N/A	N/A	N/A	N/A	N/A	N/A	N/A	d__Bacteria;p__Proteobacteria;c__Gammaproteobacteria;o__PS1;f__Thioglobaceae;g__;s__	taxonomic novelty determined using RED	N/A	N/A	54.96
Autumn 18_C5_1250m	Bin.83	LQ	d__Bacteria;p__Proteobacteria;c__Gammaproteobacteria;o__PS1;f__Thioglobaceae;g__;s__	k__Bacteria	(UID203)	5449	102	56	16.07	0	0	N/A	N/A	N/A	N/A	N/A	N/A	N/A	N/A	N/A	N/A	d__Bacteria;p__Proteobacteria;c__Gammaproteobacteria;o__PS1;f__Thioglobaceae;g__;s__	taxonomic novelty determined using RED	N/A	N/A	17.56
Autumn 18_C5_1250m	Bin.63	MQ	d__Bacteria;p__Proteobacteria;c__Gammaproteobacteria;o__PS1;f__Thioglobaceae;g__;s__	p__Proteobacteria	(UID3880)	1495	242	151	51.33	2.65	50	N/A	N/A	N/A	N/A	N/A	N/A	N/A	N/A	N/A	N/A	d__Bacteria;p__Proteobacteria;c__Gammaproteobacteria;o__PS1;f__Thioglobaceae;g__;s__	taxonomic novelty determined using RED	N/A	N/A	34.33
Spring 19_C3-4_700m	Bin.71	MQ	d__Bacteria;p__Proteobacteria;c__Gammaproteobacteria;o__PS1;f__Thioglobaceae;g__;s__	p__Proteobacteria	(UID3880)	1495	242	151	80.13	0.66	100	N/A	N/A	N/A	N/A	N/A	N/A	N/A	N/A	N/A	N/A	d__Bacteria;p__Proteobacteria;c__Gammaproteobacteria;o__PS1;f__Thioglobaceae;g__;s__	taxonomic classification fully defined by topology	N/A	N/A	75.85
Autumn 18_C6_700m	Bin.98	MQ	d__Bacteria;p__Proteobacteria;c__Gammaproteobacteria;o__PS1;f__Thioglobaceae;g__;s__	p__Proteobacteria	(UID3880)	1495	242	151	77.44	0.33	0	N/A	N/A	N/A	N/A	N/A	N/A	N/A	N/A	N/A	N/A	d__Bacteria;p__Proteobacteria;c__Gammaproteobacteria;o__PS1;f__Thioglobaceae;g__;s__	taxonomic classification fully defined by topology	N/A	N/A	77.32
Spring 19_C3-4_700m	Bin.8	LQ	d__Bacteria;p__Proteobacteria;c__Gammaproteobacteria;o__PS1;f__Thioglobaceae;g__Thioglobus;s__	root	(UID1)	5656	56	24	8.33	0	0	N/A	N/A	N/A	N/A	N/A	GCA_002698045.1	95	d__Bacteria;p__Proteobacteria;c__Gammaproteobacteria;o__PS1;f__Thioglobaceae;g__Thioglobus;s__Thioglobus sp002698045	94.72	0.42	d__Bacteria;p__Proteobacteria;c__Gammaproteobacteria;o__PS1;f__Thioglobaceae;g__Thioglobus;s__	taxonomic classification defined by topology and ANI	N/A	GCA_000213395.2, s__Thioglobus sp000213395, 95.0, 83.06, 0.27; GCA_000372785.1, s__Thioglobus sp000372785, 95.0, 80.19, 0.3; GCA_002711905.1, s__Thioglobus sp002711905, 95.0, 78.62, 0.23; GCF_003326015.1, s__Thioglobus singularis_A, 95.0, 78.62, 0.51; GCA_002729805.1, s__Thioglobus sp002729805, 95.0, 78.49, 0.13; GCA_001628405.1, s__Thioglobus sp001628405, 95.0, 78.44, 0.3; GCF_001281385.1, s__Th…	20.36
Autumn 18_C6_2500m	Bin.39	LQ	d__Bacteria;p__Proteobacteria;c__Gammaproteobacteria;o__PS1;f__Thioglobaceae;g__Thioglobus;s__	k__Bacteria	(UID203)	5449	102	56	33.57	1.79	0	N/A	N/A	N/A	N/A	N/A	GCA_000213395.2	95	d__Bacteria;p__Proteobacteria;c__Gammaproteobacteria;o__PS1;f__Thioglobaceae;g__Thioglobus;s__Thioglobus sp000213395	91.18	0.54	d__Bacteria;p__Proteobacteria;c__Gammaproteobacteria;o__PS1;f__Thioglobaceae;g__Thioglobus;s__	taxonomic classification defined by topology and ANI	N/A	GCA_000372785.1, s__Thioglobus sp000372785, 95.0, 90.03, 0.61; GCA_002698045.1, s__Thioglobus sp002698045, 95.0, 78.03, 0.27; GCF_003326015.1, s__Thioglobus singularis_A, 95.0, 77.91, 0.25; GCA_002169705.1, s__Thioglobus sp002169705, 95.0, 77.68, 0.08; GCF_001281385.1, s__Thioglobus singularis, 95.0, 77.0, 0.2; GCA_002711905.1, s__Thioglobus sp002711905, 95.0, 76.88, 0.14; GCA_001628405.1, s__Thi…	27.62
Autumn 18_C6_2500m	Bin.37	LQ	d__Bacteria;p__Proteobacteria;c__Gammaproteobacteria;o__PS1;f__Thioglobaceae;g__Thioglobus;s__	k__Bacteria	(UID203)	5449	102	56	35.71	0	0	N/A	N/A	N/A	N/A	N/A	GCA_002698045.1	95	d__Bacteria;p__Proteobacteria;c__Gammaproteobacteria;o__PS1;f__Thioglobaceae;g__Thioglobus;s__Thioglobus sp002698045	92.55	0.49	d__Bacteria;p__Proteobacteria;c__Gammaproteobacteria;o__PS1;f__Thioglobaceae;g__Thioglobus;s__	taxonomic classification defined by topology and ANI	N/A	GCA_000213395.2, s__Thioglobus sp000213395, 95.0, 80.92, 0.29; GCA_000372785.1, s__Thioglobus sp000372785, 95.0, 80.29, 0.29; GCF_003326015.1, s__Thioglobus singularis_A, 95.0, 78.48, 0.53; GCF_001281385.1, s__Thioglobus singularis, 95.0, 78.38, 0.34; GCA_002729805.1, s__Thioglobus sp002729805, 95.0, 78.0, 0.15; GCA_002711905.1, s__Thioglobus sp002711905, 95.0, 77.99, 0.14; GCA_002169705.1, s__Th…	32.52
Autumn 18_C5_1250m	Bin.3	LQ	d__Bacteria;p__Proteobacteria;c__Gammaproteobacteria;o__PS1;f__Thioglobaceae;g__Thioglobus;s__	k__Bacteria	(UID203)	5449	102	56	20.54	0	0	N/A	N/A	N/A	N/A	N/A	GCA_000372785.1	95	d__Bacteria;p__Proteobacteria;c__Gammaproteobacteria;o__PS1;f__Thioglobaceae;g__Thioglobus;s__Thioglobus sp000372785	89.53	0.68	d__Bacteria;p__Proteobacteria;c__Gammaproteobacteria;o__PS1;f__Thioglobaceae;g__Thioglobus;s__	taxonomic classification defined by topology and ANI	N/A	GCA_000213395.2, s__Thioglobus sp000213395, 95.0, 90.69, 0.64; GCA_002169705.1, s__Thioglobus sp002169705, 95.0, 79.56, 0.12; GCA_002698045.1, s__Thioglobus sp002698045, 95.0, 79.49, 0.29; GCA_001628405.1, s__Thioglobus sp001628405, 95.0, 78.01, 0.22; GCF_001281385.1, s__Thioglobus singularis, 95.0, 77.98, 0.17; GCF_003326015.1, s__Thioglobus singularis_A, 95.0, 77.5, 0.27; GCA_002729805.1, s__Th…	13.55
Autumn 18_C5_1250m	Bin.22	MQ	d__Bacteria;p__Proteobacteria;c__Gammaproteobacteria;o__PS1;f__Thioglobaceae;g__Thioglobus;s__	p__Proteobacteria	(UID3880)	1495	242	151	89.49	9.27	17.65	N/A	N/A	N/A	N/A	N/A	GCA_002698045.1	95	d__Bacteria;p__Proteobacteria;c__Gammaproteobacteria;o__PS1;f__Thioglobaceae;g__Thioglobus;s__Thioglobus sp002698045	94.01	0.78	d__Bacteria;p__Proteobacteria;c__Gammaproteobacteria;o__PS1;f__Thioglobaceae;g__Thioglobus;s__	taxonomic classification defined by topology and ANI	N/A	GCA_000213395.2, s__Thioglobus sp000213395, 95.0, 81.31, 0.45; GCA_000372785.1, s__Thioglobus sp000372785, 95.0, 80.58, 0.32; GCF_003326015.1, s__Thioglobus singularis_A, 95.0, 79.06, 0.49; GCF_001281385.1, s__Thioglobus singularis, 95.0, 78.18, 0.33; GCA_002729805.1, s__Thioglobus sp002729805, 95.0, 77.98, 0.29; GCA_001628405.1, s__Thioglobus sp001628405, 95.0, 77.77, 0.26; GCA_002169705.1, s__T…	86.23
Spring 19_C5_2000m	Bin.26	MQ	d__Bacteria;p__Proteobacteria;c__Gammaproteobacteria;o__PS1;f__Thioglobaceae;g__Thioglobus;s__	p__Proteobacteria	(UID3880)	1495	242	151	79.54	4.64	12.5	N/A	N/A	N/A	N/A	N/A	GCA_002698045.1	95	d__Bacteria;p__Proteobacteria;c__Gammaproteobacteria;o__PS1;f__Thioglobaceae;g__Thioglobus;s__Thioglobus sp002698045	94.28	0.72	d__Bacteria;p__Proteobacteria;c__Gammaproteobacteria;o__PS1;f__Thioglobaceae;g__Thioglobus;s__	taxonomic classification defined by topology and ANI	N/A	GCA_000372785.1, s__Thioglobus sp000372785, 95.0, 80.04, 0.3; GCA_000213395.2, s__Thioglobus sp000213395, 95.0, 79.85, 0.37; GCF_003326015.1, s__Thioglobus singularis_A, 95.0, 78.96, 0.52; GCF_001281385.1, s__Thioglobus singularis, 95.0, 78.35, 0.34; GCA_002729805.1, s__Thioglobus sp002729805, 95.0, 78.24, 0.27; GCA_002711905.1, s__Thioglobus sp002711905, 95.0, 78.08, 0.31; GCA_001628405.1, s__Th…	75.56
Autumn 18_C4_2m	Bin.39	LQ	d__Bacteria;p__Proteobacteria;c__Gammaproteobacteria;o__PS1;f__Thioglobaceae;g__Thioglobus;s__Thioglobus singularis	k__Bacteria	(UID203)	5449	102	56	22.32	0	0	GCF_001281385.1	95	d__Bacteria;p__Proteobacteria;c__Gammaproteobacteria;o__PS1;f__Thioglobaceae;g__Thioglobus;s__Thioglobus singularis	98.45	0.95	GCF_001281385.1	95	d__Bacteria;p__Proteobacteria;c__Gammaproteobacteria;o__PS1;f__Thioglobaceae;g__Thioglobus;s__Thioglobus singularis	98.45	0.95	d__Bacteria;p__Proteobacteria;c__Gammaproteobacteria;o__PS1;f__Thioglobaceae;g__Thioglobus;s__	taxonomic classification defined by topology and ANI	topological placement and ANI have congruent species assignments	GCA_002729805.1, s__Thioglobus sp002729805, 95.0, 85.51, 0.36; GCA_002711905.1, s__Thioglobus sp002711905, 95.0, 85.2, 0.61; GCA_002169705.1, s__Thioglobus sp002169705, 95.0, 79.38, 0.52; GCA_001628405.1, s__Thioglobus sp001628405, 95.0, 78.96, 0.57; GCF_003326015.1, s__Thioglobus singularis_A, 95.0, 78.58, 0.39; GCA_000372785.1, s__Thioglobus sp000372785, 95.0, 77.6, 0.16; GCA_002698045.1, s__Th…	23.08
Autumn 18_C4_60m	Bin.55	LQ	d__Bacteria;p__Proteobacteria;c__Gammaproteobacteria;o__Pseudomonadales;f__Halieaceae;g__Luminiphilus;s__Luminiphilus sp002390485	k__Bacteria	(UID203)	5449	104	58	35.34	0	0	GCA_002390485.1	95	d__Bacteria;p__Proteobacteria;c__Gammaproteobacteria;o__Pseudomonadales;f__Halieaceae;g__Luminiphilus;s__Luminiphilus sp002390485	96.38	0.72	GCA_002390485.1	95	d__Bacteria;p__Proteobacteria;c__Gammaproteobacteria;o__Pseudomonadales;f__Halieaceae;g__Luminiphilus;s__Luminiphilus sp002390485	96.38	0.72	d__Bacteria;p__Proteobacteria;c__Gammaproteobacteria;o__Pseudomonadales;f__Halieaceae;g__Luminiphilus;s__	taxonomic classification defined by topology and ANI	topological placement and ANI have congruent species assignments	GCA_002469785.1, s__Luminiphilus sp002469785, 95.0, 77.9, 0.11; GCA_003523185.1, s__Luminiphilus sp003523185, 95.0, 77.14, 0.16; GCA_003331335.1, s__Luminiphilus sp003331335, 95.0, 76.99, 0.06; GCA_002691565.1, s__Luminiphilus sp002691565, 95.0, 76.9, 0.1; GCF_000227505.1, s__Luminiphilus sp000227505, 95.0, 76.88, 0.11; GCA_002689915.1, s__Luminiphilus sp002689915, 95.0, 76.74, 0.08; GCA_00286240…	33.08
Autumn 18_C4_2m	Bin.121	MQ	d__Bacteria;p__Proteobacteria;c__Gammaproteobacteria;o__Pseudomonadales;f__Halieaceae;g__Luminiphilus;s__Luminiphilus sp002683335	c__Gammaproteobacteria	(UID4444)	263	502	230	67.54	0.65	50	GCA_002683335.1	95	d__Bacteria;p__Proteobacteria;c__Gammaproteobacteria;o__Pseudomonadales;f__Halieaceae;g__Luminiphilus;s__Luminiphilus sp002683335	98.74	0.75	N/A	N/A	N/A	N/A	N/A	d__Bacteria;p__Proteobacteria;c__Gammaproteobacteria;o__Pseudomonadales;f__Halieaceae;g__Luminiphilus;s__	ANI	topological placement and ANI have incongruent species assignments	GCA_002683335.1, s__Luminiphilus sp002683335, 95.0, 98.74, 0.75; GCA_002691405.1, s__Luminiphilus sp002691405, 95.0, 97.81, 0.53; GCA_002683395.1, s__Luminiphilus sp002683395, 95.0, 79.88, 0.15; GCA_002377985.1, s__Luminiphilus sp002377985, 95.0, 78.59, 0.47; GCA_003331685.1, s__Luminiphilus sp003331685, 95.0, 77.41, 0.07; GCA_002705465.1, s__Luminiphilus sp002705465, 95.0, 77.38, 0.08; GCA_00269…	54.23
Spring 19_C3-4_700m	Bin.27	LQ	d__Bacteria;p__Proteobacteria;c__Gammaproteobacteria;o__Pseudomonadales;f__HTCC2089;g__;s__	root	(UID1)	5656	56	24	4.17	0	0	N/A	N/A	N/A	N/A	N/A	N/A	N/A	N/A	N/A	N/A	d__Bacteria;p__Proteobacteria;c__Gammaproteobacteria;o__Pseudomonadales;f__HTCC2089;g__;s__	taxonomic novelty determined using RED	N/A	N/A	13.43
Autumn 18_C5_1250m	Bin.6	LQ	d__Bacteria;p__Proteobacteria;c__Gammaproteobacteria;o__Pseudomonadales;f__HTCC2089;g__;s__	k__Bacteria	(UID203)	5449	104	58	18.97	0	0	N/A	N/A	N/A	N/A	N/A	N/A	N/A	N/A	N/A	N/A	d__Bacteria;p__Proteobacteria;c__Gammaproteobacteria;o__Pseudomonadales;f__HTCC2089;g__;s__	taxonomic novelty determined using RED	N/A	N/A	19.33
Autumn 18_C6_700m	Bin.75	LQ	d__Bacteria;p__Proteobacteria;c__Gammaproteobacteria;o__Pseudomonadales;f__HTCC2089;g__GCA-2697205;s__	c__Gammaproteobacteria	(UID4443)	356	451	270	43.53	1.35	33.33	N/A	N/A	N/A	N/A	N/A	GCA_002697205.1	95	d__Bacteria;p__Proteobacteria;c__Gammaproteobacteria;o__Pseudomonadales;f__HTCC2089;g__GCA-2697205;s__GCA-2697205 sp002697205	94.28	0.74	d__Bacteria;p__Proteobacteria;c__Gammaproteobacteria;o__Pseudomonadales;f__HTCC2089;g__;s__	taxonomic classification defined by topology and ANI	N/A	N/A	43.43
Spring 19_C3-4_700m	Bin.90	LQ	d__Bacteria;p__Proteobacteria;c__Gammaproteobacteria;o__Pseudomonadales;f__HTCC2089;g__GCA-2697205;s__	c__Gammaproteobacteria	(UID4443)	356	451	270	27.35	1.13	100	N/A	N/A	N/A	N/A	N/A	GCA_002697205.1	95	d__Bacteria;p__Proteobacteria;c__Gammaproteobacteria;o__Pseudomonadales;f__HTCC2089;g__GCA-2697205;s__GCA-2697205 sp002697205	94.21	0.7	d__Bacteria;p__Proteobacteria;c__Gammaproteobacteria;o__Pseudomonadales;f__HTCC2089;g__;s__	taxonomic classification defined by topology and ANI	N/A	N/A	31.53
Spring 19_C5_2000m	Bin.80	MQ	d__Bacteria;p__Proteobacteria;c__Gammaproteobacteria;o__Pseudomonadales;f__HTCC2089;g__UBA11889;s__	c__Gammaproteobacteria	(UID4443)	356	451	270	83.49	1.81	12.5	N/A	N/A	N/A	N/A	N/A	GCA_002313255.1	95	d__Bacteria;p__Proteobacteria;c__Gammaproteobacteria;o__Pseudomonadales;f__HTCC2089;g__UBA11889;s__UBA11889 sp002313255	94.87	0.88	d__Bacteria;p__Proteobacteria;c__Gammaproteobacteria;o__Pseudomonadales;f__HTCC2089;g__UBA11889;s__	taxonomic classification defined by topology and ANI	N/A	GCA_002719135.1, s__UBA11889 sp002719135, 95.0, 94.1, 0.82; GCA_002715785.1, s__UBA11889 sp002715785, 95.0, 84.22, 0.76; GCA_002708205.1, s__UBA11889 sp002708205, 95.0, 75.98, 0.02	89.44
Autumn 18_C6_2500m	Bin.78	MQ	d__Bacteria;p__Proteobacteria;c__Gammaproteobacteria;o__Pseudomonadales;f__HTCC2089;g__UBA11889;s__	c__Gammaproteobacteria	(UID4443)	356	451	270	83.24	1.71	12.5	N/A	N/A	N/A	N/A	N/A	GCA_002313255.1	95	d__Bacteria;p__Proteobacteria;c__Gammaproteobacteria;o__Pseudomonadales;f__HTCC2089;g__UBA11889;s__UBA11889 sp002313255	94.89	0.89	d__Bacteria;p__Proteobacteria;c__Gammaproteobacteria;o__Pseudomonadales;f__HTCC2089;g__UBA11889;s__	taxonomic classification defined by topology and ANI	N/A	GCA_002719135.1, s__UBA11889 sp002719135, 95.0, 93.98, 0.83; GCA_002715785.1, s__UBA11889 sp002715785, 95.0, 84.09, 0.77; GCA_002708205.1, s__UBA11889 sp002708205, 95.0, 75.83, 0.01	94.44
Autumn 18_C5_1250m	Bin.75	MQ	d__Bacteria;p__Proteobacteria;c__Gammaproteobacteria;o__Pseudomonadales;f__HTCC2089;g__UBA11889;s__UBA11889 sp002313255	c__Gammaproteobacteria	(UID4443)	356	451	270	83.98	2.14	10	GCA_002313255.1	95	d__Bacteria;p__Proteobacteria;c__Gammaproteobacteria;o__Pseudomonadales;f__HTCC2089;g__UBA11889;s__UBA11889 sp002313255	95.07	0.88	GCA_002313255.1	95	d__Bacteria;p__Proteobacteria;c__Gammaproteobacteria;o__Pseudomonadales;f__HTCC2089;g__UBA11889;s__UBA11889 sp002313255	95.07	0.88	d__Bacteria;p__Proteobacteria;c__Gammaproteobacteria;o__Pseudomonadales;f__HTCC2089;g__UBA11889;s__	taxonomic classification defined by topology and ANI	topological placement and ANI have congruent species assignments	GCA_002719135.1, s__UBA11889 sp002719135, 95.0, 94.15, 0.79; GCA_002715785.1, s__UBA11889 sp002715785, 95.0, 83.97, 0.73; GCA_002708205.1, s__UBA11889 sp002708205, 95.0, 75.5, 0.02	92.8
Spring 19_C3-4_700m	Bin.31	LQ	d__Bacteria;p__Proteobacteria;c__Gammaproteobacteria;o__Pseudomonadales;f__HTCC2089;g__UBA11889;s__UBA11889 sp002719135	k__Bacteria	(UID203)	5449	104	58	16.55	0	0	GCA_002719135.1	95	d__Bacteria;p__Proteobacteria;c__Gammaproteobacteria;o__Pseudomonadales;f__HTCC2089;g__UBA11889;s__UBA11889 sp002719135	96	0.7	GCA_002719135.1	95	d__Bacteria;p__Proteobacteria;c__Gammaproteobacteria;o__Pseudomonadales;f__HTCC2089;g__UBA11889;s__UBA11889 sp002719135	96	0.7	d__Bacteria;p__Proteobacteria;c__Gammaproteobacteria;o__Pseudomonadales;f__HTCC2089;g__UBA11889;s__	taxonomic classification defined by topology and ANI	topological placement and ANI have congruent species assignments	GCA_002313255.1, s__UBA11889 sp002313255, 95.0, 94.19, 0.85; GCA_002715785.1, s__UBA11889 sp002715785, 95.0, 85.15, 0.7; GCA_002708205.1, s__UBA11889 sp002708205, 95.0, 77.62, 0.01	21.11
Spring 19_C3-4_700m	Bin.13	LQ	d__Bacteria;p__Proteobacteria;c__Gammaproteobacteria;o__Pseudomonadales;f__HTCC2089;g__UBA4421;s__	c__Gammaproteobacteria	(UID4443)	356	451	270	29.57	0.19	100	N/A	N/A	N/A	N/A	N/A	GCA_003230835.1	95	d__Bacteria;p__Proteobacteria;c__Gammaproteobacteria;o__Pseudomonadales;f__HTCC2089;g__UBA4421;s__UBA4421 sp003230835	76.05	0.02	d__Bacteria;p__Proteobacteria;c__Gammaproteobacteria;o__Pseudomonadales;f__HTCC2089;g__UBA4421;s__	taxonomic classification defined by topology and ANI	N/A	GCA_002731575.1, s__UBA4421 sp002731575, 95.0, 79.19, 0.01; GCA_002684495.1, s__UBA4421 sp002684495, 95.0, 76.38, 0.01; GCA_002470275.1, s__UBA4421 sp002470275, 95.0, 75.99, 0.01; GCA_002725095.1, s__UBA4421 sp002725095, 95.0, 75.82, 0.01; GCA_002704325.1, s__UBA4421 sp002704325, 95.0, 75.77, 0.01; GCA_002389675.1, s__UBA4421 sp002389675, 95.0, 75.6, 0.01; GCA_002690405.1, s__UBA4421 sp002690405,…	32.94
Autumn 18_C4_60m	Bin.31	LQ	d__Bacteria;p__Proteobacteria;c__Gammaproteobacteria;o__Pseudomonadales;f__HTCC2089;g__UBA4421;s__UBA4421 sp002704325	k__Bacteria	(UID203)	5449	104	58	48.28	0	0	GCA_002704325.1	95	d__Bacteria;p__Proteobacteria;c__Gammaproteobacteria;o__Pseudomonadales;f__HTCC2089;g__UBA4421;s__UBA4421 sp002704325	97.95	0.67	GCA_002704325.1	95	d__Bacteria;p__Proteobacteria;c__Gammaproteobacteria;o__Pseudomonadales;f__HTCC2089;g__UBA4421;s__UBA4421 sp002704325	97.95	0.67	d__Bacteria;p__Proteobacteria;c__Gammaproteobacteria;o__Pseudomonadales;f__HTCC2089;g__UBA4421;s__	taxonomic classification defined by topology and ANI	topological placement and ANI have congruent species assignments	GCA_002684495.1, s__UBA4421 sp002684495, 95.0, 80.41, 0.73; GCA_002690405.1, s__UBA4421 sp002690405, 95.0, 80.38, 0.64; GCA_002727775.1, s__UBA4421 sp002727775, 95.0, 78.95, 0.0; GCA_002725095.1, s__UBA4421 sp002725095, 95.0, 78.51, 0.42; GCA_002348825.1, s__UBA4421 sp002348825, 95.0, 77.49, 0.39; GCA_002450255.1, s__UBA4421 sp002450255, 95.0, 76.89, 0.06; GCA_002470275.1, s__UBA4421 sp002470275,…	37.56
Autumn 18_C4_2m	Bin.90	MQ	d__Bacteria;p__Proteobacteria;c__Gammaproteobacteria;o__Pseudomonadales;f__HTCC2089;g__UBA4421;s__UBA4421 sp002725095	c__Gammaproteobacteria	(UID4443)	356	451	270	77.45	0.88	40	GCA_002725095.1	95	d__Bacteria;p__Proteobacteria;c__Gammaproteobacteria;o__Pseudomonadales;f__HTCC2089;g__UBA4421;s__UBA4421 sp002725095	99.14	0.71	GCA_002725095.1	95	d__Bacteria;p__Proteobacteria;c__Gammaproteobacteria;o__Pseudomonadales;f__HTCC2089;g__UBA4421;s__UBA4421 sp002725095	99.14	0.71	d__Bacteria;p__Proteobacteria;c__Gammaproteobacteria;o__Pseudomonadales;f__HTCC2089;g__UBA4421;s__	taxonomic classification defined by topology and ANI	topological placement and ANI have congruent species assignments	GCA_002348825.1, s__UBA4421 sp002348825, 95.0, 81.74, 0.76; GCA_002704325.1, s__UBA4421 sp002704325, 95.0, 78.5, 0.33; GCA_002684495.1, s__UBA4421 sp002684495, 95.0, 78.43, 0.49; GCA_002690405.1, s__UBA4421 sp002690405, 95.0, 78.19, 0.45; GCA_002170355.2, s__UBA4421 sp002170355, 95.0, 77.1, 0.12; GCA_002470275.1, s__UBA4421 sp002470275, 95.0, 76.68, 0.03; GCA_002726925.1, s__UBA4421 sp002726925, …	77.54
Autumn 18_C4_2m	Bin.108	LQ	d__Bacteria;p__Proteobacteria;c__Gammaproteobacteria;o__Pseudomonadales;f__HTCC2089;g__UBA4421;s__UBA4421 sp002726925	k__Bacteria	(UID203)	5449	104	58	36.21	0	0	GCA_002726925.1	95	d__Bacteria;p__Proteobacteria;c__Gammaproteobacteria;o__Pseudomonadales;f__HTCC2089;g__UBA4421;s__UBA4421 sp002726925	98.06	0.78	GCA_002726925.1	95	d__Bacteria;p__Proteobacteria;c__Gammaproteobacteria;o__Pseudomonadales;f__HTCC2089;g__UBA4421;s__UBA4421 sp002726925	98.06	0.78	d__Bacteria;p__Proteobacteria;c__Gammaproteobacteria;o__Pseudomonadales;f__HTCC2089;g__UBA4421;s__	taxonomic classification defined by topology and ANI	topological placement and ANI have congruent species assignments	GCA_004213835.1, s__UBA4421 sp004213835, 95.0, 88.04, 0.59; GCA_002348825.1, s__UBA4421 sp002348825, 95.0, 78.28, 0.07; GCA_002389675.1, s__UBA4421 sp002389675, 95.0, 77.5, 0.02; GCA_002731575.1, s__UBA4421 sp002731575, 95.0, 77.47, 0.2; GCA_003230835.1, s__UBA4421 sp003230835, 95.0, 77.44, 0.03; GCA_002704225.1, s__UBA4421 sp002704225, 95.0, 77.26, 0.3; GCA_002727775.1, s__UBA4421 sp002727775, 9…	30.81
Autumn 18_C4_60m	Bin.42	LQ	d__Bacteria;p__Proteobacteria;c__Gammaproteobacteria;o__Pseudomonadales;f__HTCC2089;g__UBA4421;s__UBA4421 sp002731575	k__Bacteria	(UID203)	5449	104	58	18.97	0	0	GCA_002731575.1	95	d__Bacteria;p__Proteobacteria;c__Gammaproteobacteria;o__Pseudomonadales;f__HTCC2089;g__UBA4421;s__UBA4421 sp002731575	97.93	0.72	GCA_002731575.1	95	d__Bacteria;p__Proteobacteria;c__Gammaproteobacteria;o__Pseudomonadales;f__HTCC2089;g__UBA4421;s__UBA4421 sp002731575	97.93	0.72	d__Bacteria;p__Proteobacteria;c__Gammaproteobacteria;o__Pseudomonadales;f__HTCC2089;g__UBA4421;s__	taxonomic classification defined by topology and ANI	topological placement and ANI have congruent species assignments	GCA_002704325.1, s__UBA4421 sp002704325, 95.0, 78.06, 0.05; GCA_002389675.1, s__UBA4421 sp002389675, 95.0, 77.78, 0.01; GCA_002727775.1, s__UBA4421 sp002727775, 95.0, 77.25, 0.0; GCA_002684495.1, s__UBA4421 sp002684495, 95.0, 77.07, 0.03; GCA_004213835.1, s__UBA4421 sp004213835, 95.0, 76.93, 0.2; GCA_002336645.1, s__UBA4421 sp002336645, 95.0, 76.81, 0.04; GCA_002690405.1, s__UBA4421 sp002690405, …	17.26
Autumn 18_C4_2m	Bin.127	LQ	d__Bacteria;p__Proteobacteria;c__Gammaproteobacteria;o__Pseudomonadales;f__HTCC2089;g__UBA7455;s__UBA7455 sp002690865	c__Gammaproteobacteria	(UID4443)	356	451	270	15.33	0.93	0	GCA_002690865.1	95	d__Bacteria;p__Proteobacteria;c__Gammaproteobacteria;o__Pseudomonadales;f__HTCC2089;g__UBA7455;s__UBA7455 sp002690865	95.32	0.65	GCA_002690865.1	95	d__Bacteria;p__Proteobacteria;c__Gammaproteobacteria;o__Pseudomonadales;f__HTCC2089;g__UBA7455;s__UBA7455 sp002690865	95.32	0.65	d__Bacteria;p__Proteobacteria;c__Gammaproteobacteria;o__Pseudomonadales;f__HTCC2089;g__UBA7455;s__	taxonomic classification defined by topology and ANI	topological placement and ANI have congruent species assignments	GCA_002167855.2, s__UBA7455 sp002167855, 95.0, 85.43, 0.42; GCA_002712135.1, s__UBA7455 sp002712135, 95.0, 77.89, 0.05; GCA_003452295.1, s__UBA7455 sp003452295, 95.0, 76.37, 0.03	18.75
Autumn 18_C6_700m	Bin.35	LQ	d__Bacteria;p__Proteobacteria;c__Gammaproteobacteria;o__Pseudomonadales;f__HTCC2089;g__UBA9659;s__	k__Bacteria	(UID203)	5449	104	58	25.86	0	0	N/A	N/A	N/A	N/A	N/A	GCA_002694945.1	95	d__Bacteria;p__Proteobacteria;c__Gammaproteobacteria;o__Pseudomonadales;f__HTCC2089;g__UBA9659;s__UBA9659 sp002694945	75.3	0.01	d__Bacteria;p__Proteobacteria;c__Gammaproteobacteria;o__Pseudomonadales;f__HTCC2089;g__UBA9659;s__	taxonomic classification defined by topology and ANI	N/A	GCA_002711495.1, s__UBA9659 sp002711495, 95.0, 77.13, 0.01; GCA_002708765.1, s__UBA9659 sp002708765, 95.0, 76.79, 0.01	14.64
Autumn 18_C6_2500m	Bin.1	MQ	d__Bacteria;p__Proteobacteria;c__Gammaproteobacteria;o__Pseudomonadales;f__HTCC2089;g__UBA9659;s__	c__Gammaproteobacteria	(UID4443)	356	451	270	84.48	2.75	25	N/A	N/A	N/A	N/A	N/A	N/A	N/A	N/A	N/A	N/A	d__Bacteria;p__Proteobacteria;c__Gammaproteobacteria;o__Pseudomonadales;f__HTCC2089;g__UBA9659;s__	ANI	N/A	GCA_002711495.1, s__UBA9659 sp002711495, 95.0, 77.21, 0.01; GCA_002708765.1, s__UBA9659 sp002708765, 95.0, 77.02, 0.01; GCA_002694945.1, s__UBA9659 sp002694945, 95.0, 76.48, 0.02	86.53
Autumn 18_C5_1250m	Bin.50	MQ	d__Bacteria;p__Proteobacteria;c__Gammaproteobacteria;o__Pseudomonadales;f__HTCC2089;g__UBA9659;s__	c__Gammaproteobacteria	(UID4443)	356	451	270	84.28	2.47	10	N/A	N/A	N/A	N/A	N/A	N/A	N/A	N/A	N/A	N/A	d__Bacteria;p__Proteobacteria;c__Gammaproteobacteria;o__Pseudomonadales;f__HTCC2089;g__UBA9659;s__	ANI	N/A	GCA_002708765.1, s__UBA9659 sp002708765, 95.0, 77.05, 0.01; GCA_002711495.1, s__UBA9659 sp002711495, 95.0, 76.81, 0.02; GCA_002694945.1, s__UBA9659 sp002694945, 95.0, 75.73, 0.02	72.78
Spring 19_C5_2000m	Bin.11	MQ	d__Bacteria;p__Proteobacteria;c__Gammaproteobacteria;o__Pseudomonadales;f__HTCC2089;g__UBA9659;s__	c__Gammaproteobacteria	(UID4443)	356	451	270	76.21	2.08	20	N/A	N/A	N/A	N/A	N/A	N/A	N/A	N/A	N/A	N/A	d__Bacteria;p__Proteobacteria;c__Gammaproteobacteria;o__Pseudomonadales;f__HTCC2089;g__UBA9659;s__	ANI	N/A	GCA_002711495.1, s__UBA9659 sp002711495, 95.0, 78.25, 0.01; GCA_002708765.1, s__UBA9659 sp002708765, 95.0, 76.43, 0.01; GCA_002694945.1, s__UBA9659 sp002694945, 95.0, 75.85, 0.02	76.87
Autumn 18_C4_60m	Bin.69	LQ	d__Bacteria;p__Proteobacteria;c__Gammaproteobacteria;o__Pseudomonadales;f__Porticoccaceae;g__AAA300-D14;s__	k__Bacteria	(UID203)	5449	104	58	37.93	0	0	N/A	N/A	N/A	N/A	N/A	GCA_002711285.1	95	d__Bacteria;p__Proteobacteria;c__Gammaproteobacteria;o__Pseudomonadales;f__Porticoccaceae;g__AAA300-D14;s__AAA300-D14 sp002711285	97.16	0.49	d__Bacteria;p__Proteobacteria;c__Gammaproteobacteria;o__Pseudomonadales;f__Porticoccaceae;g__AAA300-D14;s__	taxonomic classification defined by topology and ANI	N/A	GCA_002710745.1, s__AAA300-D14 sp002710745, 95.0, 92.14, 0.66; GCA_002715065.1, s__AAA300-D14 sp002715065, 95.0, 78.22, 0.14; GCA_000384995.1, s__AAA300-D14 sp000384995, 95.0, 77.1, 0.11	30.81
Autumn 18_C4_2m	Bin.125	MQ	d__Bacteria;p__Proteobacteria;c__Gammaproteobacteria;o__Pseudomonadales;f__Porticoccaceae;g__AAA300-D14;s__AAA300-D14 sp002711285	c__Gammaproteobacteria	(UID4443)	356	451	270	75.86	1.48	50	GCA_002711285.1	95	d__Bacteria;p__Proteobacteria;c__Gammaproteobacteria;o__Pseudomonadales;f__Porticoccaceae;g__AAA300-D14;s__AAA300-D14 sp002711285	97.23	0.76	GCA_002711285.1	95	d__Bacteria;p__Proteobacteria;c__Gammaproteobacteria;o__Pseudomonadales;f__Porticoccaceae;g__AAA300-D14;s__AAA300-D14 sp002711285	97.23	0.76	d__Bacteria;p__Proteobacteria;c__Gammaproteobacteria;o__Pseudomonadales;f__Porticoccaceae;g__AAA300-D14;s__	taxonomic classification defined by topology and ANI	topological placement and ANI have congruent species assignments	GCA_002710745.1, s__AAA300-D14 sp002710745, 95.0, 91.72, 0.64; GCA_000384995.1, s__AAA300-D14 sp000384995, 95.0, 78.17, 0.09; GCA_002715065.1, s__AAA300-D14 sp002715065, 95.0, 76.66, 0.12	75.18
Autumn 18_C4_60m	Bin.16	LQ	d__Bacteria;p__Proteobacteria;c__Gammaproteobacteria;o__Pseudomonadales;f__Porticoccaceae;g__HTCC2207;s__	k__Bacteria	(UID203)	5449	104	58	39.66	0	0	N/A	N/A	N/A	N/A	N/A	GCA_002457245.1	95	d__Bacteria;p__Proteobacteria;c__Gammaproteobacteria;o__Pseudomonadales;f__Porticoccaceae;g__HTCC2207;s__HTCC2207 sp002457245	97.71	0.62	d__Bacteria;p__Proteobacteria;c__Gammaproteobacteria;o__Pseudomonadales;f__Porticoccaceae;g__HTCC2207;s__	taxonomic classification defined by topology and ANI	N/A	GCA_001438605.1, s__HTCC2207 sp001438605, 95.0, 79.24, 0.03; GCA_002685195.1, s__HTCC2207 sp002685195, 95.0, 78.67, 0.09; GCA_002685715.1, s__HTCC2207 sp002685715, 95.0, 78.04, 0.03; GCA_004211905.1, s__HTCC2207 sp004211905, 95.0, 77.97, 0.12; GCA_002335945.1, s__HTCC2207 sp002335945, 95.0, 77.79, 0.04; GCA_002469845.1, s__HTCC2207 sp002469845, 95.0, 77.65, 0.02; GCF_000511875.1, s__HTCC2207 sp00…	33.12
Autumn 18_C4_2m	Bin.64	LQ	d__Bacteria;p__Proteobacteria;c__Gammaproteobacteria;o__Pseudomonadales;f__Porticoccaceae;g__HTCC2207;s__HTCC2207 sp002457245	k__Bacteria	(UID203)	5449	104	58	17.24	0	0	GCA_002457245.1	95	d__Bacteria;p__Proteobacteria;c__Gammaproteobacteria;o__Pseudomonadales;f__Porticoccaceae;g__HTCC2207;s__HTCC2207 sp002457245	98.26	0.71	GCA_002457245.1	95	d__Bacteria;p__Proteobacteria;c__Gammaproteobacteria;o__Pseudomonadales;f__Porticoccaceae;g__HTCC2207;s__HTCC2207 sp002457245	98.26	0.71	d__Bacteria;p__Proteobacteria;c__Gammaproteobacteria;o__Pseudomonadales;f__Porticoccaceae;g__HTCC2207;s__	taxonomic classification defined by topology and ANI	topological placement and ANI have congruent species assignments	GCA_002685715.1, s__HTCC2207 sp002685715, 95.0, 77.0, 0.01; GCA_002335945.1, s__HTCC2207 sp002335945, 95.0, 76.63, 0.03; GCA_002378645.1, s__HTCC2207 sp002378645, 95.0, 76.16, 0.03; GCA_002334915.1, s__HTCC2207 sp002334915, 95.0, 76.06, 0.03; GCA_002685195.1, s__HTCC2207 sp002685195, 95.0, 75.5, 0.07; GCF_000153445.1, s__HTCC2207 sp000153445, 95.0, 75.48, 0.05; GCA_004211905.1, s__HTCC2207 sp0042…	18.17
Autumn 18_C4_60m	Bin.50	MQ	d__Bacteria;p__Proteobacteria;c__Gammaproteobacteria;o__Pseudomonadales;f__Porticoccaceae;g__Porticoccus;s__Porticoccus sp002390525	c__Gammaproteobacteria	(UID4443)	356	451	270	51.99	0.56	0	GCA_002390525.1	95	d__Bacteria;p__Proteobacteria;c__Gammaproteobacteria;o__Pseudomonadales;f__Porticoccaceae;g__Porticoccus;s__Porticoccus sp002390525	95.99	0.74	GCA_002390525.1	95	d__Bacteria;p__Proteobacteria;c__Gammaproteobacteria;o__Pseudomonadales;f__Porticoccaceae;g__Porticoccus;s__Porticoccus sp002390525	95.99	0.74	d__Bacteria;p__Proteobacteria;c__Gammaproteobacteria;o__Pseudomonadales;f__Porticoccaceae;g__Porticoccus;s__	taxonomic classification defined by topology and ANI	topological placement and ANI have congruent species assignments	GCA_002685455.1, s__Porticoccus sp002685455, 95.0, 81.0, 0.44; GCA_002341315.1, s__Porticoccus sp002341315, 95.0, 78.98, 0.0; GCA_002707685.1, s__Porticoccus sp002707685, 95.0, 78.07, 0.01; GCA_006226995.1, s__Porticoccus sp006226995, 95.0, 77.76, 0.01; GCF_000744735.1, s__Porticoccus hydrocarbonoclasticus, 95.0, 77.58, 0.01; GCA_002746985.1, s__Porticoccus sp002746985, 95.0, 77.02, 0.04; GCA_002…	50.73
Autumn 18_C4_60m	Bin.67	LQ	d__Bacteria;p__Proteobacteria;c__Gammaproteobacteria;o__Pseudomonadales;f__Porticoccaceae;g__Porticoccus;s__Porticoccus sp002685455	k__Bacteria	(UID203)	5449	104	58	15.52	0	0	GCA_002685455.1	95	d__Bacteria;p__Proteobacteria;c__Gammaproteobacteria;o__Pseudomonadales;f__Porticoccaceae;g__Porticoccus;s__Porticoccus sp002685455	99.8	0.92	GCA_002685455.1	95	d__Bacteria;p__Proteobacteria;c__Gammaproteobacteria;o__Pseudomonadales;f__Porticoccaceae;g__Porticoccus;s__Porticoccus sp002685455	99.8	0.92	d__Bacteria;p__Proteobacteria;c__Gammaproteobacteria;o__Pseudomonadales;f__Porticoccaceae;g__Porticoccus;s__	taxonomic classification defined by topology and ANI	topological placement and ANI have congruent species assignments	GCA_002390525.1, s__Porticoccus sp002390525, 95.0, 81.51, 0.52; GCA_002746985.1, s__Porticoccus sp002746985, 95.0, 79.96, 0.01; GCA_006226995.1, s__Porticoccus sp006226995, 95.0, 78.59, 0.01; GCA_002707685.1, s__Porticoccus sp002707685, 95.0, 77.24, 0.02; GCA_002390285.1, s__Porticoccus sp002390285, 95.0, 77.05, 0.03; GCF_000744735.1, s__Porticoccus hydrocarbonoclasticus, 95.0, 76.82, 0.01; GCA_0…	18.21
Autumn 18_C4_60m	Bin.73	LQ	d__Bacteria;p__Proteobacteria;c__Gammaproteobacteria;o__Pseudomonadales;f__Porticoccaceae;g__TMED48;s__	c__Gammaproteobacteria	(UID4443)	356	451	270	18.98	0	0	N/A	N/A	N/A	N/A	N/A	GCA_003509025.1	95	d__Bacteria;p__Proteobacteria;c__Gammaproteobacteria;o__Pseudomonadales;f__Porticoccaceae;g__TMED48;s__TMED48 sp003509025	97.68	0.57	d__Bacteria;p__Proteobacteria;c__Gammaproteobacteria;o__Pseudomonadales;f__Porticoccaceae;g__TMED48;s__	taxonomic classification defined by topology and ANI	N/A	GCA_002731695.1, s__TMED48 sp002731695, 95.0, 82.13, 0.07; GCA_002689135.1, s__TMED48 sp002689135, 95.0, 81.7, 0.06; GCA_002701765.1, s__TMED48 sp002701765, 95.0, 77.97, 0.03; GCA_002339165.1, s__TMED48 sp002339165, 95.0, 77.18, 0.09; GCA_002720735.1, s__TMED48 sp002720735, 95.0, 77.16, 0.04; GCA_002691825.1, s__TMED48 sp002691825, 95.0, 77.05, 0.04; GCA_002338445.1, s__TMED48 sp002338445, 95.0, …	24.72
Autumn 18_C4_60m	Bin.77	MQ	d__Bacteria;p__Proteobacteria;c__Gammaproteobacteria;o__Pseudomonadales;f__Porticoccaceae;g__TMED48;s__TMED48 sp002731695	c__Gammaproteobacteria	(UID4443)	356	451	270	56.67	0.37	100	GCA_002731695.1	95	d__Bacteria;p__Proteobacteria;c__Gammaproteobacteria;o__Pseudomonadales;f__Porticoccaceae;g__TMED48;s__TMED48 sp002731695	99.13	0.89	GCA_002731695.1	95	d__Bacteria;p__Proteobacteria;c__Gammaproteobacteria;o__Pseudomonadales;f__Porticoccaceae;g__TMED48;s__TMED48 sp002731695	99.13	0.89	d__Bacteria;p__Proteobacteria;c__Gammaproteobacteria;o__Pseudomonadales;f__Porticoccaceae;g__TMED48;s__	taxonomic classification defined by topology and ANI	topological placement and ANI have congruent species assignments	GCA_002691825.1, s__TMED48 sp002691825, 95.0, 94.52, 0.67; GCA_002689135.1, s__TMED48 sp002689135, 95.0, 84.46, 0.57; GCA_002338445.1, s__TMED48 sp002338445, 95.0, 81.79, 0.77; GCA_002720735.1, s__TMED48 sp002720735, 95.0, 81.61, 0.72; GCA_002591625.1, s__TMED48 sp002591625, 95.0, 76.57, 0.03; GCA_003509025.1, s__TMED48 sp003509025, 95.0, 76.28, 0.02; GCA_002339165.1, s__TMED48 sp002339165, 95.0,…	68.61
Autumn 18_C6_700m	Bin.67	LQ	d__Bacteria;p__Proteobacteria;c__Gammaproteobacteria;o__Pseudomonadales;f__Pseudohongiellaceae;g__UBA9145;s__	c__Gammaproteobacteria	(UID4443)	356	451	270	23.7	2.47	58.33	N/A	N/A	N/A	N/A	N/A	GCA_002694855.1	95	d__Bacteria;p__Proteobacteria;c__Gammaproteobacteria;o__Pseudomonadales;f__Pseudohongiellaceae;g__UBA9145;s__UBA9145 sp002694855	96.09	0.56	d__Bacteria;p__Proteobacteria;c__Gammaproteobacteria;o__Pseudomonadales;f__Pseudohongiellaceae;g__UBA9145;s__	taxonomic classification defined by topology and ANI	N/A	GCA_002712055.1, s__UBA9145 sp002712055, 95.0, 81.9, 0.49; GCA_002172295.1, s__UBA9145 sp002172295, 95.0, 78.67, 0.01; GCA_003514305.1, s__UBA9145 sp003514305, 95.0, 78.5, 0.01; GCA_002726595.1, s__UBA9145 sp002726595, 95.0, 77.77, 0.04; GCA_002377605.1, s__UBA9145 sp002377605, 95.0, 77.76, 0.05; GCA_002457215.1, s__UBA9145 sp002457215, 95.0, 77.69, 0.04; GCA_002730035.1, s__UBA9145 sp002730035, …	33.37
Spring 19_C3-4_700m	Bin.41	LQ	d__Bacteria;p__Proteobacteria;c__Gammaproteobacteria;o__Pseudomonadales;f__Pseudohongiellaceae;g__UBA9145;s__	c__Gammaproteobacteria	(UID4443)	356	451	270	29.09	1.84	100	N/A	N/A	N/A	N/A	N/A	GCA_002694855.1	95	d__Bacteria;p__Proteobacteria;c__Gammaproteobacteria;o__Pseudomonadales;f__Pseudohongiellaceae;g__UBA9145;s__UBA9145 sp002694855	95.25	0.6	d__Bacteria;p__Proteobacteria;c__Gammaproteobacteria;o__Pseudomonadales;f__Pseudohongiellaceae;g__UBA9145;s__	taxonomic classification defined by topology and ANI	N/A	GCA_002712055.1, s__UBA9145 sp002712055, 95.0, 82.0, 0.5; GCA_002377605.1, s__UBA9145 sp002377605, 95.0, 79.52, 0.03; GCA_002714195.1, s__UBA9145 sp002714195, 95.0, 78.02, 0.01; GCA_002731775.1, s__UBA9145 sp002731775, 95.0, 77.28, 0.08; GCA_002719575.1, s__UBA9145 sp002719575, 95.0, 76.97, 0.01; GCA_002727755.1, s__UBA9145 sp002727755, 95.0, 76.94, 0.01; GCA_002730035.1, s__UBA9145 sp002730035, …	40.2
Spring 19_C5_2000m	Bin.70	MQ	d__Bacteria;p__Proteobacteria;c__Gammaproteobacteria;o__Pseudomonadales;f__Pseudohongiellaceae;g__UBA9145;s__UBA9145 sp002694855	c__Gammaproteobacteria	(UID4443)	356	451	270	55.22	0.52	50	GCA_002694855.1	95	d__Bacteria;p__Proteobacteria;c__Gammaproteobacteria;o__Pseudomonadales;f__Pseudohongiellaceae;g__UBA9145;s__UBA9145 sp002694855	95.27	0.75	GCA_002694855.1	95	d__Bacteria;p__Proteobacteria;c__Gammaproteobacteria;o__Pseudomonadales;f__Pseudohongiellaceae;g__UBA9145;s__UBA9145 sp002694855	95.27	0.75	d__Bacteria;p__Proteobacteria;c__Gammaproteobacteria;o__Pseudomonadales;f__Pseudohongiellaceae;g__UBA9145;s__	taxonomic classification defined by topology and ANI	topological placement and ANI have congruent species assignments	GCA_002712055.1, s__UBA9145 sp002712055, 95.0, 81.69, 0.53; GCA_002726595.1, s__UBA9145 sp002726595, 95.0, 77.46, 0.04; GCA_002731775.1, s__UBA9145 sp002731775, 95.0, 77.43, 0.08; GCA_003451715.1, s__UBA9145 sp003451715, 95.0, 77.24, 0.06; GCA_002714195.1, s__UBA9145 sp002714195, 95.0, 77.23, 0.03; GCA_002727755.1, s__UBA9145 sp002727755, 95.0, 76.99, 0.02; GCA_002719575.1, s__UBA9145 sp002719575…	65.04
Autumn 18_C5_1250m	Bin.28	LQ	d__Bacteria;p__Proteobacteria;c__Gammaproteobacteria;o__Pseudomonadales;f__Pseudohongiellaceae;g__UBA9145;s__UBA9145 sp002694855	c__Gammaproteobacteria	(UID4443)	356	451	270	49.16	0.31	66.67	GCA_002694855.1	95	d__Bacteria;p__Proteobacteria;c__Gammaproteobacteria;o__Pseudomonadales;f__Pseudohongiellaceae;g__UBA9145;s__UBA9145 sp002694855	95.12	0.79	GCA_002694855.1	95	d__Bacteria;p__Proteobacteria;c__Gammaproteobacteria;o__Pseudomonadales;f__Pseudohongiellaceae;g__UBA9145;s__UBA9145 sp002694855	95.12	0.79	d__Bacteria;p__Proteobacteria;c__Gammaproteobacteria;o__Pseudomonadales;f__Pseudohongiellaceae;g__UBA9145;s__	taxonomic classification defined by topology and ANI	topological placement and ANI have congruent species assignments	GCA_002712055.1, s__UBA9145 sp002712055, 95.0, 81.86, 0.63; GCA_002727755.1, s__UBA9145 sp002727755, 95.0, 78.54, 0.01; GCA_002719575.1, s__UBA9145 sp002719575, 95.0, 77.9, 0.01; GCA_002377605.1, s__UBA9145 sp002377605, 95.0, 77.63, 0.04; GCA_002714195.1, s__UBA9145 sp002714195, 95.0, 77.62, 0.01; GCA_002731775.1, s__UBA9145 sp002731775, 95.0, 77.46, 0.06; GCA_002457215.1, s__UBA9145 sp002457215,…	54.25
Autumn 18_C6_2500m	Bin.88	LQ	d__Bacteria;p__Proteobacteria;c__Gammaproteobacteria;o__Pseudomonadales;f__Pseudohongiellaceae;g__UBA9145;s__UBA9145 sp002694855	c__Gammaproteobacteria	(UID4443)	356	451	270	23.72	0	0	GCA_002694855.1	95	d__Bacteria;p__Proteobacteria;c__Gammaproteobacteria;o__Pseudomonadales;f__Pseudohongiellaceae;g__UBA9145;s__UBA9145 sp002694855	95.33	0.81	GCA_002694855.1	95	d__Bacteria;p__Proteobacteria;c__Gammaproteobacteria;o__Pseudomonadales;f__Pseudohongiellaceae;g__UBA9145;s__UBA9145 sp002694855	95.33	0.81	d__Bacteria;p__Proteobacteria;c__Gammaproteobacteria;o__Pseudomonadales;f__Pseudohongiellaceae;g__UBA9145;s__	taxonomic classification defined by topology and ANI	topological placement and ANI have congruent species assignments	GCA_002712055.1, s__UBA9145 sp002712055, 95.0, 81.64, 0.57; GCA_002727755.1, s__UBA9145 sp002727755, 95.0, 79.87, 0.02; GCA_002726595.1, s__UBA9145 sp002726595, 95.0, 78.39, 0.02; GCA_002377605.1, s__UBA9145 sp002377605, 95.0, 77.26, 0.07; GCA_002715615.1, s__UBA9145 sp002715615, 95.0, 77.06, 0.02; GCA_002714195.1, s__UBA9145 sp002714195, 95.0, 76.85, 0.05; GCA_002719575.1, s__UBA9145 sp002719575…	29.11
Autumn 18_C6_2500m	Bin.2	MQ	d__Bacteria;p__Proteobacteria;c__Gammaproteobacteria;o__Pseudomonadales;f__Pseudohongiellaceae;g__UBA9145;s__UBA9145 sp002731775	c__Gammaproteobacteria	(UID4443)	356	451	270	85.31	2.72	70	GCA_002731775.1	95	d__Bacteria;p__Proteobacteria;c__Gammaproteobacteria;o__Pseudomonadales;f__Pseudohongiellaceae;g__UBA9145;s__UBA9145 sp002731775	98.95	0.89	GCA_002731775.1	95	d__Bacteria;p__Proteobacteria;c__Gammaproteobacteria;o__Pseudomonadales;f__Pseudohongiellaceae;g__UBA9145;s__UBA9145 sp002731775	98.95	0.89	d__Bacteria;p__Proteobacteria;c__Gammaproteobacteria;o__Pseudomonadales;f__Pseudohongiellaceae;g__UBA9145;s__	taxonomic classification defined by topology and ANI	topological placement and ANI have congruent species assignments	GCA_002457215.1, s__UBA9145 sp002457215, 95.0, 77.44, 0.04; GCA_002727755.1, s__UBA9145 sp002727755, 95.0, 77.41, 0.03; GCA_002172295.1, s__UBA9145 sp002172295, 95.0, 77.3, 0.01; GCA_002694855.1, s__UBA9145 sp002694855, 95.0, 77.06, 0.05; GCA_002719575.1, s__UBA9145 sp002719575, 95.0, 76.82, 0.02; GCA_002730035.1, s__UBA9145 sp002730035, 95.0, 76.77, 0.11; GCA_002712055.1, s__UBA9145 sp002712055,…	84.03
Autumn 18_C5_1250m	Bin.98	HQ	d__Bacteria;p__Proteobacteria;c__Gammaproteobacteria;o__Pseudomonadales;f__Pseudohongiellaceae;g__UBA9145;s__UBA9145 sp002731775	c__Gammaproteobacteria	(UID4443)	356	451	270	92.13	2.04	50	GCA_002731775.1	95	d__Bacteria;p__Proteobacteria;c__Gammaproteobacteria;o__Pseudomonadales;f__Pseudohongiellaceae;g__UBA9145;s__UBA9145 sp002731775	99.11	0.88	GCA_002731775.1	95	d__Bacteria;p__Proteobacteria;c__Gammaproteobacteria;o__Pseudomonadales;f__Pseudohongiellaceae;g__UBA9145;s__UBA9145 sp002731775	99.11	0.88	d__Bacteria;p__Proteobacteria;c__Gammaproteobacteria;o__Pseudomonadales;f__Pseudohongiellaceae;g__UBA9145;s__	taxonomic classification defined by topology and ANI	topological placement and ANI have congruent species assignments	GCA_002694855.1, s__UBA9145 sp002694855, 95.0, 77.76, 0.06; GCA_002377605.1, s__UBA9145 sp002377605, 95.0, 77.36, 0.04; GCA_002723195.1, s__UBA9145 sp002723195, 95.0, 77.15, 0.03; GCA_002730035.1, s__UBA9145 sp002730035, 95.0, 77.12, 0.12; GCA_002727755.1, s__UBA9145 sp002727755, 95.0, 77.04, 0.03; GCA_002401885.1, s__UBA9145 sp002401885, 95.0, 77.01, 0.06; GCA_003451715.1, s__UBA9145 sp003451715…	94.03
Spring 19_C5_2000m	Bin.79	HQ	d__Bacteria;p__Proteobacteria;c__Gammaproteobacteria;o__Pseudomonadales;f__Pseudohongiellaceae;g__UBA9145;s__UBA9145 sp002731775	c__Gammaproteobacteria	(UID4443)	356	451	270	91.73	0.93	0	GCA_002731775.1	95	d__Bacteria;p__Proteobacteria;c__Gammaproteobacteria;o__Pseudomonadales;f__Pseudohongiellaceae;g__UBA9145;s__UBA9145 sp002731775	99.06	0.86	GCA_002731775.1	95	d__Bacteria;p__Proteobacteria;c__Gammaproteobacteria;o__Pseudomonadales;f__Pseudohongiellaceae;g__UBA9145;s__UBA9145 sp002731775	99.06	0.86	d__Bacteria;p__Proteobacteria;c__Gammaproteobacteria;o__Pseudomonadales;f__Pseudohongiellaceae;g__UBA9145;s__	taxonomic classification defined by topology and ANI	topological placement and ANI have congruent species assignments	GCA_002694855.1, s__UBA9145 sp002694855, 95.0, 79.63, 0.06; GCA_002172295.1, s__UBA9145 sp002172295, 95.0, 77.4, 0.01; GCA_002727755.1, s__UBA9145 sp002727755, 95.0, 77.25, 0.03; GCA_002730035.1, s__UBA9145 sp002730035, 95.0, 77.21, 0.12; GCA_002723195.1, s__UBA9145 sp002723195, 95.0, 77.11, 0.03; GCA_002401885.1, s__UBA9145 sp002401885, 95.0, 77.02, 0.06; GCA_002377605.1, s__UBA9145 sp002377605,…	77.74
Spring 19_C3-4_700m	Bin.28	MQ	d__Bacteria;p__Proteobacteria;c__Gammaproteobacteria;o__Pseudomonadales;f__Pseudohongiellaceae;g__UBA9145;s__UBA9145 sp002731775	c__Gammaproteobacteria	(UID4443)	356	451	270	66.11	0.68	50	GCA_002731775.1	95	d__Bacteria;p__Proteobacteria;c__Gammaproteobacteria;o__Pseudomonadales;f__Pseudohongiellaceae;g__UBA9145;s__UBA9145 sp002731775	99.62	0.93	GCA_002731775.1	95	d__Bacteria;p__Proteobacteria;c__Gammaproteobacteria;o__Pseudomonadales;f__Pseudohongiellaceae;g__UBA9145;s__UBA9145 sp002731775	99.62	0.93	d__Bacteria;p__Proteobacteria;c__Gammaproteobacteria;o__Pseudomonadales;f__Pseudohongiellaceae;g__UBA9145;s__	taxonomic classification defined by topology and ANI	topological placement and ANI have congruent species assignments	GCA_002172295.1, s__UBA9145 sp002172295, 95.0, 77.4, 0.01; GCA_002694855.1, s__UBA9145 sp002694855, 95.0, 77.13, 0.04; GCA_002719575.1, s__UBA9145 sp002719575, 95.0, 76.92, 0.02; GCA_002457215.1, s__UBA9145 sp002457215, 95.0, 76.9, 0.04; GCA_002727755.1, s__UBA9145 sp002727755, 95.0, 76.66, 0.02; GCA_002730035.1, s__UBA9145 sp002730035, 95.0, 76.65, 0.13; GCA_002377605.1, s__UBA9145 sp002377605, …	68.29
Autumn 18_C6_700m	Bin.2	HQ	d__Bacteria;p__Proteobacteria;c__Gammaproteobacteria;o__Pseudomonadales;f__Pseudohongiellaceae;g__UBA9145;s__UBA9145 sp002731775	c__Gammaproteobacteria	(UID4443)	356	451	270	93.65	0.19	0	GCA_002731775.1	95	d__Bacteria;p__Proteobacteria;c__Gammaproteobacteria;o__Pseudomonadales;f__Pseudohongiellaceae;g__UBA9145;s__UBA9145 sp002731775	99.68	0.89	GCA_002731775.1	95	d__Bacteria;p__Proteobacteria;c__Gammaproteobacteria;o__Pseudomonadales;f__Pseudohongiellaceae;g__UBA9145;s__UBA9145 sp002731775	99.68	0.89	d__Bacteria;p__Proteobacteria;c__Gammaproteobacteria;o__Pseudomonadales;f__Pseudohongiellaceae;g__UBA9145;s__	taxonomic classification defined by topology and ANI	topological placement and ANI have congruent species assignments	GCA_002694855.1, s__UBA9145 sp002694855, 95.0, 77.69, 0.06; GCA_002457215.1, s__UBA9145 sp002457215, 95.0, 77.04, 0.03; GCA_002727755.1, s__UBA9145 sp002727755, 95.0, 76.93, 0.03; GCA_002712055.1, s__UBA9145 sp002712055, 95.0, 76.87, 0.04; GCA_002172295.1, s__UBA9145 sp002172295, 95.0, 76.85, 0.01; GCA_002730035.1, s__UBA9145 sp002730035, 95.0, 76.65, 0.12; GCA_002726595.1, s__UBA9145 sp002726595…	84.33
Autumn 18_C4_2m	Bin.5	MQ	d__Bacteria;p__Proteobacteria;c__Gammaproteobacteria;o__SAR86;f__AG-339-G14;g__AG-339-G14;s__	k__Bacteria	(UID203)	5449	102	58	68.34	5.8	82.35	N/A	N/A	N/A	N/A	N/A	N/A	N/A	N/A	N/A	N/A	d__Bacteria;p__Proteobacteria;c__Gammaproteobacteria;o__SAR86;f__AG-339-G14;g__;s__	taxonomic novelty determined using RED	N/A	N/A	49.64
Autumn 18_C4_60m	Bin.45	LQ	d__Bacteria;p__Proteobacteria;c__Gammaproteobacteria;o__SAR86;f__AG-339-G14;g__AG-339-G14;s__	c__Gammaproteobacteria	(UID4201)	1164	275	174	39.96	7.14	47.37	N/A	N/A	N/A	N/A	N/A	N/A	N/A	N/A	N/A	N/A	d__Bacteria;p__Proteobacteria;c__Gammaproteobacteria;o__SAR86;f__AG-339-G14;g__;s__	taxonomic novelty determined using RED	N/A	N/A	35.95
Autumn 18_C4_60m	Bin.62	LQ	d__Bacteria;p__Proteobacteria;c__Gammaproteobacteria;o__SAR86;f__AG-339-G14;g__AG-339-G14;s__AG-339-G14 sp004213955	k__Bacteria	(UID203)	5449	104	58	18.97	0	0	GCA_004213955.1	95	d__Bacteria;p__Proteobacteria;c__Gammaproteobacteria;o__SAR86;f__AG-339-G14;g__AG-339-G14;s__AG-339-G14 sp004213955	97.06	0.92	GCA_004213955.1	95	d__Bacteria;p__Proteobacteria;c__Gammaproteobacteria;o__SAR86;f__AG-339-G14;g__AG-339-G14;s__AG-339-G14 sp004213955	97.06	0.92	d__Bacteria;p__Proteobacteria;c__Gammaproteobacteria;o__SAR86;f__AG-339-G14;g__AG-339-G14;s__	taxonomic classification defined by topology and ANI	topological placement and ANI have congruent species assignments	GCA_003282105.1, s__AG-339-G14 sp003282105, 95.0, 78.1, 0.4	16.9
Autumn 18_C4_2m	Bin.11	LQ	d__Bacteria;p__Proteobacteria;c__Gammaproteobacteria;o__SAR86;f__AG-339-G14;g__AG-339-G14;s__AG-339-G14 sp004213955	p__Proteobacteria	(UID3880)	1495	261	164	26.93	0	0	GCA_004213955.1	95	d__Bacteria;p__Proteobacteria;c__Gammaproteobacteria;o__SAR86;f__AG-339-G14;g__AG-339-G14;s__AG-339-G14 sp004213955	97.02	0.86	GCA_004213955.1	95	d__Bacteria;p__Proteobacteria;c__Gammaproteobacteria;o__SAR86;f__AG-339-G14;g__AG-339-G14;s__AG-339-G14 sp004213955	97.02	0.86	d__Bacteria;p__Proteobacteria;c__Gammaproteobacteria;o__SAR86;f__AG-339-G14;g__AG-339-G14;s__	taxonomic classification defined by topology and ANI	topological placement and ANI have congruent species assignments	GCA_003282105.1, s__AG-339-G14 sp003282105, 95.0, 78.83, 0.27	31.65
Autumn 18_C4_60m	Bin.53	LQ	d__Bacteria;p__Proteobacteria;c__Gammaproteobacteria;o__SAR86;f__AG-339-G14;g__MEDG-81;s__	c__Gammaproteobacteria	(UID4443)	356	451	270	47.62	2.57	5.88	N/A	N/A	N/A	N/A	N/A	N/A	N/A	N/A	N/A	N/A	d__Bacteria;p__Proteobacteria;c__Gammaproteobacteria;o__SAR86;f__AG-339-G14;g__MEDG-81;s__	ANI	N/A	GCA_003213595.1, s__MEDG-81 sp003213595, 95.0, 80.82, 0.54; GCA_003279605.1, s__MEDG-81 sp003279605, 95.0, 80.8, 0.57; GCA_002689405.1, s__MEDG-81 sp002689405, 95.0, 80.11, 0.42; GCA_003331625.1, s__MEDG-81 sp003331625, 95.0, 78.46, 0.38	58.91
Autumn 18_C4_2m	Bin.70	LQ	d__Bacteria;p__Proteobacteria;c__Gammaproteobacteria;o__SAR86;f__AG-339-G14;g__MEDG-81;s__	c__Gammaproteobacteria	(UID4443)	356	451	270	20.6	0.74	0	N/A	N/A	N/A	N/A	N/A	N/A	N/A	N/A	N/A	N/A	d__Bacteria;p__Proteobacteria;c__Gammaproteobacteria;o__SAR86;f__AG-339-G14;g__;s__	taxonomic novelty determined using RED	N/A	N/A	24.25
Autumn 18_C4_2m	Bin.97	LQ	d__Bacteria;p__Proteobacteria;c__Gammaproteobacteria;o__SAR86;f__D2472;g__;s__	k__Bacteria	(UID203)	5449	102	58	37.93	0	0	N/A	N/A	N/A	N/A	N/A	N/A	N/A	N/A	N/A	N/A	d__Bacteria;p__Proteobacteria;c__Gammaproteobacteria;o__SAR86;f__D2472;g__;s__	taxonomic classification fully defined by topology	N/A	N/A	26.43
Autumn 18_C4_60m	Bin.34	LQ	d__Bacteria;p__Proteobacteria;c__Gammaproteobacteria;o__SAR86;f__D2472;g__;s__	c__Gammaproteobacteria	(UID4443)	356	451	270	34.97	3.06	20	N/A	N/A	N/A	N/A	N/A	N/A	N/A	N/A	N/A	N/A	d__Bacteria;p__Proteobacteria;c__Gammaproteobacteria;o__SAR86;f__D2472;g__;s__	taxonomic classification fully defined by topology	N/A	N/A	34.62
Autumn 18_C4_2m	Bin.99	LQ	d__Bacteria;p__Proteobacteria;c__Gammaproteobacteria;o__SAR86;f__D2472;g__D2472;s__	k__Bacteria	(UID203)	5449	104	58	25	1.72	0	N/A	N/A	N/A	N/A	N/A	GCA_003331545.1	95	d__Bacteria;p__Proteobacteria;c__Gammaproteobacteria;o__SAR86;f__D2472;g__D2472;s__D2472 sp003331545	78.41	0.35	d__Bacteria;p__Proteobacteria;c__Gammaproteobacteria;o__SAR86;f__D2472;g__D2472;s__	taxonomic classification defined by topology and ANI	N/A	GCA_003283765.1, s__D2472 sp003283765, 95.0, 86.42, 0.44; GCA_003284215.1, s__D2472 sp003284215, 95.0, 82.63, 0.39; GCA_000307935.1, s__D2472 sp000307935, 95.0, 78.54, 0.32; GCA_002469975.1, s__D2472 sp002469975, 95.0, 77.89, 0.09; GCA_002358345.1, s__D2472 sp002358345, 95.0, 76.4, 0.14	21.94
Autumn 18_C4_2m	Bin.10	LQ	d__Bacteria;p__Proteobacteria;c__Gammaproteobacteria;o__SAR86;f__D2472;g__D2472;s__	k__Bacteria	(UID203)	5449	104	58	34.48	1.72	0	N/A	N/A	N/A	N/A	N/A	N/A	N/A	N/A	N/A	N/A	d__Bacteria;p__Proteobacteria;c__Gammaproteobacteria;o__SAR86;f__D2472;g__D2472;s__	ANI	N/A	GCA_003283765.1, s__D2472 sp003283765, 95.0, 82.51, 0.42; GCA_000307935.1, s__D2472 sp000307935, 95.0, 80.01, 0.29; GCA_002469975.1, s__D2472 sp002469975, 95.0, 79.74, 0.36; GCA_003284215.1, s__D2472 sp003284215, 95.0, 79.71, 0.37; GCA_002358345.1, s__D2472 sp002358345, 95.0, 78.48, 0.35; GCA_003331545.1, s__D2472 sp003331545, 95.0, 77.82, 0.24	21.94
Spring 19_C3-4_700m	Bin.18	MQ	d__Bacteria;p__Proteobacteria;c__Gammaproteobacteria;o__SAR86;f__D2472;g__D2472;s__	c__Gammaproteobacteria	(UID4201)	1164	275	174	67.24	2.33	13.33	N/A	N/A	N/A	N/A	N/A	N/A	N/A	N/A	N/A	N/A	d__Bacteria;p__Proteobacteria;c__Gammaproteobacteria;o__SAR86;f__D2472;g__;s__	taxonomic novelty determined using RED	N/A	N/A	69.88
Autumn 18_C6_700m	Bin.5	MQ	d__Bacteria;p__Proteobacteria;c__Gammaproteobacteria;o__SAR86;f__D2472;g__D2472;s__	c__Gammaproteobacteria	(UID4443)	356	451	270	55.76	0.54	66.67	N/A	N/A	N/A	N/A	N/A	N/A	N/A	N/A	N/A	N/A	d__Bacteria;p__Proteobacteria;c__Gammaproteobacteria;o__SAR86;f__D2472;g__;s__	taxonomic novelty determined using RED	N/A	N/A	82
Autumn 18_C4_60m	Bin.10	LQ	d__Bacteria;p__Proteobacteria;c__Gammaproteobacteria;o__SAR86;f__D2472;g__D2472;s__D2472 sp003284215	c__Gammaproteobacteria	(UID4443)	356	451	270	36.99	1.6	44.44	GCA_003284215.1	95	d__Bacteria;p__Proteobacteria;c__Gammaproteobacteria;o__SAR86;f__D2472;g__D2472;s__D2472 sp003284215	97.94	0.81	GCA_003284215.1	95	d__Bacteria;p__Proteobacteria;c__Gammaproteobacteria;o__SAR86;f__D2472;g__D2472;s__D2472 sp003284215	97.94	0.81	d__Bacteria;p__Proteobacteria;c__Gammaproteobacteria;o__SAR86;f__D2472;g__D2472;s__	taxonomic classification defined by topology and ANI	topological placement and ANI have congruent species assignments	GCA_003283765.1, s__D2472 sp003283765, 95.0, 84.83, 0.59; GCA_000307935.1, s__D2472 sp000307935, 95.0, 81.01, 0.54; GCA_003331545.1, s__D2472 sp003331545, 95.0, 79.91, 0.39; GCA_002469975.1, s__D2472 sp002469975, 95.0, 77.9, 0.18; GCA_002358345.1, s__D2472 sp002358345, 95.0, 77.2, 0.25	49.74
Autumn 18_C4_2m	Bin.12	LQ	d__Bacteria;p__Proteobacteria;c__Gammaproteobacteria;o__SAR86;f__D2472;g__D2472;s__D2472 sp003284215	c__Gammaproteobacteria	(UID4443)	356	451	270	28.43	0	0	GCA_003284215.1	95	d__Bacteria;p__Proteobacteria;c__Gammaproteobacteria;o__SAR86;f__D2472;g__D2472;s__D2472 sp003284215	98.93	0.79	GCA_003284215.1	95	d__Bacteria;p__Proteobacteria;c__Gammaproteobacteria;o__SAR86;f__D2472;g__D2472;s__D2472 sp003284215	98.93	0.79	d__Bacteria;p__Proteobacteria;c__Gammaproteobacteria;o__SAR86;f__D2472;g__D2472;s__	taxonomic classification defined by topology and ANI	topological placement and ANI have congruent species assignments	GCA_003283765.1, s__D2472 sp003283765, 95.0, 83.88, 0.69; GCA_000307935.1, s__D2472 sp000307935, 95.0, 79.92, 0.69; GCA_003331545.1, s__D2472 sp003331545, 95.0, 79.92, 0.47; GCA_002469975.1, s__D2472 sp002469975, 95.0, 78.33, 0.17; GCA_002358345.1, s__D2472 sp002358345, 95.0, 78.16, 0.28	38.23
Autumn 18_C4_2m	Bin.75	LQ	d__Bacteria;p__Proteobacteria;c__Gammaproteobacteria;o__SAR86;f__D2472;g__MED-G78;s__	c__Gammaproteobacteria	(UID4443)	356	451	270	48	9.06	54.55	N/A	N/A	N/A	N/A	N/A	GCA_003331645.1	95	d__Bacteria;p__Proteobacteria;c__Gammaproteobacteria;o__SAR86;f__D2472;g__MED-G78;s__MED-G78 sp003331645	79.28	0.49	d__Bacteria;p__Proteobacteria;c__Gammaproteobacteria;o__SAR86;f__D2472;g__;s__	taxonomic classification defined by topology and ANI	N/A	N/A	60.48
Autumn 18_C4_60m	Bin.13	LQ	d__Bacteria;p__Proteobacteria;c__Gammaproteobacteria;o__SAR86;f__D2472;g__MED-G78;s__	c__Gammaproteobacteria	(UID4443)	356	451	270	41.97	0.56	50	N/A	N/A	N/A	N/A	N/A	GCA_003331645.1	95	d__Bacteria;p__Proteobacteria;c__Gammaproteobacteria;o__SAR86;f__D2472;g__MED-G78;s__MED-G78 sp003331645	79.8	0.42	d__Bacteria;p__Proteobacteria;c__Gammaproteobacteria;o__SAR86;f__D2472;g__;s__	taxonomic classification defined by topology and ANI	N/A	N/A	55.83
Autumn 18_C4_2m	Bin.122	LQ	d__Bacteria;p__Proteobacteria;c__Gammaproteobacteria;o__SAR86;f__D2472;g__MED-G78;s__	c__Gammaproteobacteria	(UID4443)	356	451	270	29.44	0.46	0	N/A	N/A	N/A	N/A	N/A	GCA_003331645.1	95	d__Bacteria;p__Proteobacteria;c__Gammaproteobacteria;o__SAR86;f__D2472;g__MED-G78;s__MED-G78 sp003331645	79.74	0.41	d__Bacteria;p__Proteobacteria;c__Gammaproteobacteria;o__SAR86;f__D2472;g__;s__	taxonomic classification defined by topology and ANI	N/A	N/A	38.99
Autumn 18_C4_2m	Bin.74	MQ	d__Bacteria;p__Proteobacteria;c__Gammaproteobacteria;o__SAR86;f__D2472;g__MED-G78;s__MED-G78 sp003331645	c__Gammaproteobacteria	(UID4443)	356	451	270	52.15	2.22	50	GCA_003331645.1	95	d__Bacteria;p__Proteobacteria;c__Gammaproteobacteria;o__SAR86;f__D2472;g__MED-G78;s__MED-G78 sp003331645	98.6	0.83	GCA_003331645.1	95	d__Bacteria;p__Proteobacteria;c__Gammaproteobacteria;o__SAR86;f__D2472;g__MED-G78;s__MED-G78 sp003331645	98.6	0.83	d__Bacteria;p__Proteobacteria;c__Gammaproteobacteria;o__SAR86;f__D2472;g__;s__	taxonomic classification defined by topology and ANI	topological placement and ANI have congruent species assignments	N/A	74.74
Autumn 18_C4_60m	Bin.49	LQ	d__Bacteria;p__Proteobacteria;c__Gammaproteobacteria;o__SAR86;f__D2472;g__MED-G78;s__MED-G78 sp003331645	c__Gammaproteobacteria	(UID4443)	356	451	270	28.92	0	0	GCA_003331645.1	95	d__Bacteria;p__Proteobacteria;c__Gammaproteobacteria;o__SAR86;f__D2472;g__MED-G78;s__MED-G78 sp003331645	98.42	0.7	GCA_003331645.1	95	d__Bacteria;p__Proteobacteria;c__Gammaproteobacteria;o__SAR86;f__D2472;g__MED-G78;s__MED-G78 sp003331645	98.42	0.7	d__Bacteria;p__Proteobacteria;c__Gammaproteobacteria;o__SAR86;f__D2472;g__;s__	taxonomic classification defined by topology and ANI	topological placement and ANI have congruent species assignments	N/A	31.57
Autumn 18_C4_60m	Bin.61	LQ	d__Bacteria;p__Proteobacteria;c__Gammaproteobacteria;o__SAR86;f__D2472;g__MED-G85;s__MED-G85 sp003331505	k__Bacteria	(UID203)	5449	104	58	28.68	3.45	0	GCA_003331505.1	95	d__Bacteria;p__Proteobacteria;c__Gammaproteobacteria;o__SAR86;f__D2472;g__MED-G85;s__MED-G85 sp003331505	96.67	0.75	GCA_003331505.1	95	d__Bacteria;p__Proteobacteria;c__Gammaproteobacteria;o__SAR86;f__D2472;g__MED-G85;s__MED-G85 sp003331505	96.67	0.75	d__Bacteria;p__Proteobacteria;c__Gammaproteobacteria;o__SAR86;f__D2472;g__;s__	taxonomic classification defined by topology and ANI	topological placement and ANI have congruent species assignments	N/A	17.36
Autumn 18_C4_2m	Bin.101	LQ	d__Bacteria;p__Proteobacteria;c__Gammaproteobacteria;o__SAR86;f__D2472;g__SAR86A;s__	root	(UID1)	5656	56	24	4.17	0	0	N/A	N/A	N/A	N/A	N/A	GCA_002710265.1	95	d__Bacteria;p__Proteobacteria;c__Gammaproteobacteria;o__SAR86;f__D2472;g__SAR86A;s__SAR86A sp002710265	83.87	0.42	d__Bacteria;p__Proteobacteria;c__Gammaproteobacteria;o__SAR86;f__D2472;g__SAR86A;s__	taxonomic classification defined by topology and ANI	N/A	GCA_002721385.1, s__SAR86A sp002721385, 95.0, 80.27, 0.15; GCA_000252525.1, s__SAR86A sp000252525, 95.0, 78.75, 0.27; GCA_002169625.2, s__SAR86A sp002169625, 95.0, 78.62, 0.18; GCA_002169105.1, s__SAR86A sp002169105, 95.0, 77.13, 0.13; GCA_002690725.1, s__SAR86A sp002690725, 95.0, 76.92, 0.18; GCA_003213495.1, s__SAR86A sp003213495, 95.0, 76.79, 0.23; GCA_004212975.1, s__SAR86A sp004212975, 95.0,…	10.95
Autumn 18_C4_2m	Bin.67	LQ	d__Bacteria;p__Proteobacteria;c__Gammaproteobacteria;o__SAR86;f__D2472;g__SAR86A;s__	k__Bacteria	(UID203)	5449	104	58	44.12	9.48	18.18	N/A	N/A	N/A	N/A	N/A	N/A	N/A	N/A	N/A	N/A	d__Bacteria;p__Proteobacteria;c__Gammaproteobacteria;o__SAR86;f__D2472;g__SAR86A;s__	ANI	N/A	GCA_004212975.1, s__SAR86A sp004212975, 95.0, 80.9, 0.32; GCA_002690725.1, s__SAR86A sp002690725, 95.0, 79.36, 0.34; GCA_000252525.1, s__SAR86A sp000252525, 95.0, 78.58, 0.32; GCA_002169625.2, s__SAR86A sp002169625, 95.0, 78.42, 0.34; GCA_003213495.1, s__SAR86A sp003213495, 95.0, 78.16, 0.32; GCA_002710265.1, s__SAR86A sp002710265, 95.0, 78.12, 0.26; GCA_002721465.1, s__SAR86A sp002721465, 95.0, …	33.43
Autumn 18_C4_2m	Bin.115	LQ	d__Bacteria;p__Proteobacteria;c__Gammaproteobacteria;o__SAR86;f__D2472;g__SAR86A;s__	k__Bacteria	(UID203)	5449	104	58	20.69	1.72	0	N/A	N/A	N/A	N/A	N/A	GCA_002169105.1	95	d__Bacteria;p__Proteobacteria;c__Gammaproteobacteria;o__SAR86;f__D2472;g__SAR86A;s__SAR86A sp002169105	92.82	0.39	d__Bacteria;p__Proteobacteria;c__Gammaproteobacteria;o__SAR86;f__D2472;g__SAR86A;s__	taxonomic classification defined by topology and ANI	N/A	GCA_004212975.1, s__SAR86A sp004212975, 95.0, 77.96, 0.19; GCA_002169625.2, s__SAR86A sp002169625, 95.0, 77.94, 0.26; GCA_002721465.1, s__SAR86A sp002721465, 95.0, 77.82, 0.26; GCA_003213495.1, s__SAR86A sp003213495, 95.0, 77.78, 0.36; GCA_000252525.1, s__SAR86A sp000252525, 95.0, 77.34, 0.29; GCA_002721385.1, s__SAR86A sp002721385, 95.0, 77.29, 0.16; GCA_002690725.1, s__SAR86A sp002690725, 95.0,…	16.11
Autumn 18_C4_2m	Bin.106	LQ	d__Bacteria;p__Proteobacteria;c__Gammaproteobacteria;o__SAR86;f__D2472;g__SAR86A;s__	k__Bacteria	(UID203)	5449	104	58	12.07	0	0	N/A	N/A	N/A	N/A	N/A	GCA_002710265.1	95	d__Bacteria;p__Proteobacteria;c__Gammaproteobacteria;o__SAR86;f__D2472;g__SAR86A;s__SAR86A sp002710265	83.38	0.35	d__Bacteria;p__Proteobacteria;c__Gammaproteobacteria;o__SAR86;f__D2472;g__SAR86A;s__	taxonomic classification defined by topology and ANI	N/A	GCA_002721465.1, s__SAR86A sp002721465, 95.0, 79.15, 0.17; GCA_004212975.1, s__SAR86A sp004212975, 95.0, 78.55, 0.18; GCA_003213495.1, s__SAR86A sp003213495, 95.0, 78.23, 0.18; GCA_002721385.1, s__SAR86A sp002721385, 95.0, 77.87, 0.15; GCA_000252525.1, s__SAR86A sp000252525, 95.0, 77.66, 0.24; GCA_002690725.1, s__SAR86A sp002690725, 95.0, 77.54, 0.18; GCA_002169625.2, s__SAR86A sp002169625, 95.0,…	11.57
[truncated: 139 more rows]

## Sheet: S4
Data S4. Average rpkm of B1 de novo biosynthesis genes in metagenomic (metaG) and published metatranscriptomic (metaT) data sets. Abbreviations: thiC (hydroxymethyl pyrimidine synthase); thiD (hydroxymethyl pyrimidine (phosphate) kinase); thiDN (thiD fused with thiN; thiamine monophosphate synthase); thiE (thiamine phosphate synthase); thiG/thi4-type (thiazole synthase).
	Epipelagic	Mesopelagic	Analysis type
[truncated: 11 more rows]

## Sheet: S5
Data S5. Statistics for mapping of our metatranscriptomic assemblies of metatranscriptomic reads (Reji et al. 2020) mapped against AOA reference genomes (NC_010085.1; NZ_CP007026.1; NZ_CP026993.1; NZ_CP026994.1; NZ_CP026995.1) reported to produce B1 de novo (Qin et al. 2017). Expression values are provided in rpkm.
[truncated: 7 more rows]

[truncated: 9 more sheets: S6, S7, S8, S9, S10, S11, S12, S13, S14]
